# Supplementary material for: Protein regulation strategies of the mouse spleen in response to Babesia microti infection
Source: Parasit Vectors. 2021 Jan 19;14:61. doi: 10.1186/s13071-020-04574-5 (PMC7814643; doi:10.1186/s13071-020-04574-5)
Supplement: Supplementary file 2 — Additional file 2: Dataset S1. Information for intersecting global proteins. Dataset S2. Information for intersecting phosphopeptides. [file 13071_2020_4574_MOESM2_ESM.xlsx]

## Sheet: dateset S1
Protein Accessions	Protein Descriptions	Expression ratio of proteins identified in 5 periods
		5d/0d	8d/0d	11d/0d	19d/0d
P35441;Q8CGB2	Thrombospondin-1;Thrombospondin 1	0.478069	0.0865549	0.253458	1.16211
A0A077S2U6;P08905	Lysozyme;Lysozyme C-2	0.361175	0.271935	0.306324	2.1313
A2AQ07	Tubulin beta-1 chain	0.541947	0.135354	0.250941	1.0084
P20152;Q3TFD9;Q3U6S1;Q5FWJ3	Vimentin;Uncharacterized protein;Uncharacterized protein;Vimentin	0.864186	0.348068	0.866841	2.54172
Q8K131	Beta-galactosidase	0.229938	0.168411	0.346222	1.19087
A0A0R4J0B2;Q8VCI0	Phospholipase B-like 1	0.306527	0.267025	0.396234	1.66097
P57780;Q3ULT2	Alpha-actinin-4;Actinin alpha 4	0.402092	0.156664	0.166211	0.926456
A2A6J4;A2A6J7;P19973	Lymphocyte-specific protein 1	0.512906	0.110344	0.0908151	0.63676
Q3TVN6;Q6P8R3;Q9Z126	C-X-C motif chemokine;C-X-C motif chemokine;Platelet factor 4	0.796866	0.222563	0.479366	1.26899
A1BN54	Alpha actinin 1a	0.378577	0.110496	0.100278	0.614365
Q8BG07	Phospholipase D4	0.360914	0.239842	0.400882	1.26763
Q08024	Core-binding factor subunit beta	1.00709	0.518789	0.407739	2.60904
A0A1C7ZMZ5;P46412	Glutathione peroxidase (Fragment);Glutathione peroxidase 3	0.215273	0.237463	0.220622	1.08425
A3KGU5;A3KGU7;A3KGU9;B2RXX6;B9EKJ1;E9Q447;P16546	Spectrin alpha chain, non-erythrocytic 1;Spectrin alpha chain, non-erythrocytic 1;Spectrin alpha chain, non-erythrocytic 1;Spna2 protein;Spna2 protein;Spectrin alpha chain, non-erythrocytic 1;Spectrin alpha chain, non-erythrocytic 1	0.67194	0.239308	0.215738	1.03322
B8YJF9;P08071;Q3UBV2;Q4FJR3	Lactoferrin;Lactotransferrin;Uncharacterized protein;Lactotransferrin	0.619832	0.394287	0.369507	1.57791
A0A0A6YW77;P11672;Q60842	Neutrophil gelatinase-associated lipocalin (Fragment);Neutrophil gelatinase-associated lipocalin;Chromosome 24p3 (Fragment)	0.437898	0.375381	0.314255	1.4977
Q64471;Q9DCY6	Glutathione S-transferase theta-1;Uncharacterized protein	0.546952	0.394359	0.410033	1.56697
Q544F6;Q9CQI6	Cotl1 protein;Coactosin-like protein	0.571542	0.35838	0.272799	1.38903
O35744	Chitinase-like protein 3	0.551667	0.361062	0.261191	1.37286
B7ZNH7;K3W4R4;Q80X19	Collagen alpha-1(XIV) chain	0.505432	0.378386	0.597943	1.40943
Q3TWT5;Q3U646;Q78P93;Q9WV54	Uncharacterized protein;Uncharacterized protein;Acid ceramidase;Acid ceramidase	0.586599	0.58104	0.805289	2.14981
A0A087WR20;P49935;Q922Q7	Pro-cathepsin H (Fragment);Pro-cathepsin H;Cathepsin H	0.50601	0.480562	0.622774	1.76134
P20060;Q3TXR9	Beta-hexosaminidase subunit beta;Beta-hexosaminidase	0.323691	0.321532	0.418797	1.17595
F6WR04;O70370;Q3UBR4;Q3UD32;Q8BSZ5	Cathepsin S;Cathepsin S;Uncharacterized protein;Uncharacterized protein;Cathepsin S	0.355089	0.519348	0.750731	1.89198
A0A1L1SSF8;Q91V76	RIKEN cDNA 4931406C07 gene;Ester hydrolase C11orf54 homolog	0.531584	0.29452	0.323768	1.04301
O35405	Phospholipase D3	0.315934	0.527165	0.919799	1.82244
A0A1W2P6X3;A2AB60;Q9JL26	Formin-like protein 1;Formin-like 1, isoform CRA_c;Formin-like protein 1	0.662131	0.288412	0.263066	0.985271
P10649	Glutathione S-transferase Mu 1	0.353672	0.262642	0.33338	0.895754
D6RHA2;P82343	N-acylglucosamine 2-epimerase	0.522236	0.376393	0.528858	1.27117
P46062;Q3U146;Q5DTP8;Q7TMS2	Signal-induced proliferation-associated protein 1;Uncharacterized protein;MKIAA4074 protein (Fragment);Sipa1 protein	0.435033	0.282336	0.459999	0.946272
Q62261	Spectrin beta chain, non-erythrocytic 1	0.81486	0.319384	0.397056	1.04189
A0A075B5P5;A0A1Y7VJN6;P03987	Immunoglobulin heavy constant gamma 3 (Fragment);Immunoglobulin heavy constant gamma 3 (Fragment);Ig gamma-3 chain C region	0.944164	2.85143	8.1594	9.22817
Q8BHZ0;Q9CWE1	Protein FAM49A;Uncharacterized protein	0.426848	0.418652	0.459669	1.33102
I6L985	Igh protein	2.26319	4.12265	8.96815	13.071
O88668	Protein CREG1	0.267016	0.468152	0.801106	1.48188
Q61823	Programmed cell death protein 4	0.496325	0.195017	0.199975	0.616534
Q9ET22	Dipeptidyl peptidase 2	0.381138	0.421769	0.759318	1.33052
A2AIM4;Q6PJ18	Tropomyosin beta chain;Tpm2 protein	0.577262	0.251886	0.216126	0.778618
P62737	Actin, aortic smooth muscle	0.348904	0.263886	0.30719	0.810111
P81117;Q3UKN6	Nucleobindin-2	0.738883	0.304184	0.31324	0.901137
Q9JJ28	Protein flightless-1 homolog	1.41809	0.417791	0.297052	1.23602
Q8VCQ8	Caldesmon 1	0.355383	0.282468	0.346284	0.834728
Q8CG72	Poly(ADP-ribose) glycohydrolase ARH3	0.568801	0.385095	0.400624	1.12482
Q9WTI7	Unconventional myosin-Ic	0.468735	0.30904	0.368558	0.901329
Q3TFQ8;Q3V3U0;Q8CI94	Alpha-1,4 glucan phosphorylase;Alpha-1,4 glucan phosphorylase;Glycogen phosphorylase, brain form	0.635455	0.350582	0.386081	1.00319
Q921M7	Protein FAM49B	0.438174	0.363388	0.374925	1.01374
Q3UF75;Q8C5R4;Q9EPC1	Alpha-parvin;Uncharacterized protein;Alpha-parvin	0.365759	0.236144	0.302477	0.655757
O89053;Q3U1N0;Q3U232	Coronin-1A;Coronin;Coronin	0.437756	0.236294	0.203958	0.655794
O08529;Q3U3A8	Calpain-2 catalytic subunit;Uncharacterized protein	0.801137	0.363546	0.319672	1.00833
Q8CIH5	1-phosphatidylinositol 4,5-bisphosphate phosphodiesterase gamma-2	0.749073	0.39848	0.412021	1.1018
Q99LD8	N(G),N(G)-dimethylarginine dimethylaminohydrolase 2	0.396292	0.267736	0.313876	0.730732
P29452	Caspase-1	0.660603	0.600029	0.652007	1.63306
E9Q2M9	WD repeat and FYVE domain-containing 4	0.406668	0.235763	0.231315	0.640482
P15327	Bisphosphoglycerate mutase	0.50146	0.32913	0.488188	0.891846
A2RS22;Q9WUM3	Coronin;Coronin-1B	0.602436	0.355168	0.440431	0.959918
P48036	Annexin A5	0.544283	0.33167	0.35616	0.894112
P24527	Leukotriene A-4 hydrolase	0.399978	0.39501	0.490209	1.06022
Q3UJZ7;Q3USZ5;Q9D6Z1	Uncharacterized protein;Uncharacterized protein (Fragment);Nucleolar protein 56	1.46553	0.862503	1.09722	2.31465
P13020;Q6PAC1	Gelsolin;Gelsolin, isoform CRA_c	0.3101	0.209439	0.231683	0.560441
Q6IRU2	Tropomyosin alpha-4 chain	0.491844	0.260957	0.248896	0.693956
P12265;Q3TW82	Beta-glucuronidase	0.457737	0.543784	0.85579	1.44458
Q6A028	Switch-associated protein 70	0.771644	0.379094	0.383399	0.997096
B7ZNL3	Tpm1 protein	0.3641	0.209898	0.22868	0.551565
P14152	Malate dehydrogenase, cytoplasmic	0.42694	0.295161	0.291915	0.775068
O89100;Q3U0E8	GRB2-related adaptor protein 2;GRB2-related adaptor protein 2, isoform CRA_b	0.649031	0.349173	0.274502	0.915205
Q3TXD3;Q3U331;Q499X4;Q5RKP0;Q62465	Uncharacterized protein;Uncharacterized protein;Vesicle amine transport protein 1 homolog (T californica);Vat1 protein (Fragment);Synaptic vesicle membrane protein VAT-1 homolog	0.462828	0.494277	0.583016	1.28802
A0A0R4J2B2;Q6WVG3	BTB/POZ domain-containing protein KCTD12	0.493992	0.338859	0.387681	0.882223
O55222	Integrin-linked protein kinase	0.471959	0.416684	0.533951	1.07561
O89112	LanC-like protein 1	0.491905	0.437015	0.47197	1.12563
F8WIV2;Q3U3L3;Q4FJQ6;Q60854	Serine (or cysteine) peptidase inhibitor, clade B, member 6a;Uncharacterized protein;Serine (Or cysteine) peptidase inhibitor, clade B, member 6a, isoform CRA_a;Serpin B6	0.339464	0.370249	0.592255	0.948551
Q01730;Q9D031	Ras suppressor protein 1	0.440884	0.422455	0.524649	1.0792
P29391;Q3TJJ6;Q3UCL5;Q9CPX4	Ferritin light chain 1;Ferritin;Ferritin;Ferritin	0.146187	0.240845	0.0676492	0.613729
P10605;Q3TC17;Q3TVS6	Cathepsin B;Uncharacterized protein;Uncharacterized protein	0.442868	0.790849	1.2817	2.01293
Q8BMS9	Ras association domain-containing protein 2	0.600591	0.342895	0.410182	0.871926
Q3TJX0;Q3U6N7;Q3U9M7;Q61233	Uncharacterized protein;Uncharacterized protein;Uncharacterized protein;Plastin-2	0.471009	0.299697	0.275022	0.75871
B7STB7;P10107;Q4FJV4	Annexin;Annexin A1;Annexin	0.824944	0.621932	0.565757	1.56997
Q545I6;Q9ES94;Q9WUU7	Cathepsin Z, isoform CRA_b;Cathepsin Z;Cathepsin Z	0.548113	0.693556	0.933017	1.74282
B2RUD7;E9PZ00;J3QPG5;K3W4L3;Q3TIT5;Q3TKB2;Q3TWE9;Q3TWF9;Q3TWL8;Q3TWM9;Q3TXJ0;Q3TXP9;Q3U5W2;Q3U825;Q3U897;Q3U8C4;Q3UAS4;Q3UE29;Q3UFE8;Q61207;Q8BFQ1	Psap protein;Prosaposin;Prosaposin;Prosaposin;Uncharacterized protein;Uncharacterized protein;Uncharacterized protein;Uncharacterized protein;Uncharacterized protein;Uncharacterized protein (Fragment);Uncharacterized protein;Uncharacterized protein;Uncharacterized protein;Uncharacterized protein;Uncharacterized protein;Uncharacterized protein;Uncharacterized protein;Uncharacterized protein;Prosap…	0.657898	1.25291	1.3357	3.12192
Q8VDP4	Cell cycle and apoptosis regulator protein 2	1.24046	0.652309	0.674483	1.62269
Q5RJV4;Q66JR7;Q7TNU0;Q9D0F9	Phosphoglucomutase 2;Pgm2 protein (Fragment);Pgm2 protein (Fragment);Phosphoglucomutase-1	0.494401	0.432924	0.513362	1.07046
Q52L50;Q99JI6	RAS related protein 1b;Ras-related protein Rap-1b	0.486176	0.477061	0.747732	1.17852
O88844;Q5HZJ8;Q8C338	Isocitrate dehydrogenase [NADP] cytoplasmic;Isocitrate dehydrogenase [NADP];Isocitrate dehydrogenase [NADP]	0.339338	0.331181	0.419904	0.817071
Q05144	Ras-related C3 botulinum toxin substrate 2	0.780213	0.584878	0.427603	1.43638
Q9QXY6	EH domain-containing protein 3	0.433922	0.443775	0.505979	1.0861
Q4LDD4	Arf-GAP with Rho-GAP domain, ANK repeat and PH domain-containing protein 1	0.894862	0.450972	0.446933	1.10275
D3Z6Q9;S4R270	Bridging integrator 2	0.772573	0.406751	0.466905	0.992087
B1B1A8;Q6PDN3	Myosin light chain kinase, smooth muscle;Myosin light chain kinase, smooth muscle	0.602767	0.387184	0.41688	0.944036
A0A0G2JGQ6;A3KN70;Q3UGP0;Q80VB6;Q8BRN4;Q8CHG1;Q8VDT3;Q9JLM7;Q9JLM8	Serine/threonine-protein kinase DCLK1;Dclk1 protein;Uncharacterized protein;Dclk1 protein;Uncharacterized protein;MKIAA0369 protein (Fragment);Dclk1 protein;Double cortin and calcium/calmodulin-dependent protein kinase-like 1, isoform CRA_c;Serine/threonine-protein kinase DCLK1	0.760313	0.354653	0.314901	0.863457
O08804	NK13	0.448118	0.425736	0.575584	1.03598
B6DT57	p40phox	0.804326	0.471973	0.459467	1.14164
Q7TMB8	Cytoplasmic FMR1-interacting protein 1	0.606637	0.37957	0.380164	0.917081
P54071	Isocitrate dehydrogenase [NADP], mitochondrial	0.381908	0.267273	0.326477	0.642513
Q3T9Z2;Q91Z53	Glyoxylate reductase/hydroxypyruvate reductase	0.415484	0.33867	0.47166	0.812941
P26450;P70304	Phosphatidylinositol 3-kinase regulatory subunit alpha;Phosphoinositide 3-kinase p85alpha	0.770409	0.478099	0.51578	1.14572
Q8K4Z3	NAD(P)H-hydrate epimerase	0.366457	0.302168	0.39157	0.720098
Q9QZ83	Gamma actin-like protein	0.664113	0.301157	0.249805	0.715477
Q3U893;Q8C166	Uncharacterized protein;Copine-1	0.541827	0.426177	0.449349	1.00862
Q8C3J5	Dedicator of cytokinesis protein 2	0.834285	0.415755	0.370278	0.973492
H7BWZ3;Q9JM76	Actin-related protein 2/3 complex subunit 3	0.661771	0.544067	0.55662	1.27318
F8WIR1;P18242;Q3TWD0;Q3TWR6;Q3TXL5;Q3U651;Q3U7I9;Q3U7P0;Q3UC89;Q3UCD9;Q8C243	Cathepsin D;Cathepsin D;Uncharacterized protein;Uncharacterized protein;Uncharacterized protein;Uncharacterized protein;Uncharacterized protein;Uncharacterized protein;Uncharacterized protein;Cathepsin D, isoform CRA_a;Uncharacterized protein	0.432175	0.903535	1.71215	2.10787
G3X8T3;P16675;Q544R6;Q9D2D1	Carboxypeptidase;Lysosomal protective protein;Carboxypeptidase;Carboxypeptidase	0.300609	0.463395	0.609992	1.07883
P27870;Q3TXC4;Q3U670;Q3U9E2	Proto-oncogene vav;Uncharacterized protein;Uncharacterized protein;Vav 1 oncogene	0.795853	0.443497	0.398651	1.03155
Q8CG76	Aflatoxin B1 aldehyde reductase member 2	0.423564	0.30914	0.358774	0.71696
Q04447	Creatine kinase B-type	0.576416	0.365678	0.414358	0.847001
A0A0R4J0Z1;P08003	Protein disulfide-isomerase A4	0.866275	0.447265	0.492957	1.03158
Q91XV3	Brain acid soluble protein 1	0.474791	0.419821	0.671026	0.96713
A0A0U1RQA1;D3Z3V3;P42209	Septin-1 (Fragment);Septin-1;Septin-1	0.563436	0.332132	0.264408	0.762973
Q9Z1Z0	General vesicular transport factor p115	1.28006	0.595963	0.665808	1.36694
Q8R379	GTPase, IMAP family member 7	0.567974	0.326614	0.277007	0.747743
P45376;Q3TCL2;Q3UDY1;Q5U415	Aldose reductase;Uncharacterized protein (Fragment);MCG6067, isoform CRA_b;Aldo-keto reductase family 1, member B3 (Aldose reductase)	0.365236	0.32694	0.34541	0.744638
Q3ULN8;Q6PD03	Uncharacterized protein (Fragment);Serine/threonine-protein phosphatase 2A 56 kDa regulatory subunit alpha isoform	0.789419	0.465624	0.519756	1.05902
P56380;Q3V1C8	Bis(5'-nucleosyl)-tetraphosphatase [asymmetrical];Uncharacterized protein	0.822022	0.760455	0.746268	1.72935
D3Z074;E9PV41;E9PXV7;F6XC54;O08808;Q5DTQ4	Protein diaphanous homolog 1;Protein diaphanous homolog 1;Protein diaphanous homolog 1;Protein diaphanous homolog 1;Protein diaphanous homolog 1;MKIAA4062 protein (Fragment)	0.828534	0.50875	0.558767	1.15677
D3YWT1;D3Z3N4	Heterogeneous nuclear ribonucleoprotein H3	0.553393	0.454104	0.238761	1.03008
Q80X90	Filamin-B	0.532922	0.400595	0.461776	0.907352
B1AQF4;H3BKL8;Q9D7X3	Dual-specificity protein phosphatase 3;Dual-specificity protein phosphatase 3;Dual specificity protein phosphatase 3	0.464306	0.395165	0.476558	0.894732
P63101	14-3-3 protein zeta/delta	0.617137	0.390039	0.372328	0.880615
E9Q1S3;Q01405;Q8C1E4	Protein transport protein Sec23A;Protein transport protein Sec23A;Uncharacterized protein	0.631986	0.578889	0.675241	1.306
Q6P3D0	U8 snoRNA-decapping enzyme	0.356301	0.359592	0.3352	0.811136
Q5F271;Q8C6F4;Q8CAG6;Q9JHK5	Pleckstrin;Uncharacterized protein;Pleckstrin;Pleckstrin	0.780143	0.459251	0.659708	1.02888
O08553	Dihydropyrimidinase-related protein 2	0.46807	0.329942	0.385227	0.738753
Q543N3;Q61792	LIM and SH3 protein 1, isoform CRA_b;LIM and SH3 domain protein 1	0.447743	0.268128	0.227664	0.60025
H7BX95;Q6PDM2	Serine/arginine-rich-splicing factor 1;Serine/arginine-rich splicing factor 1	0.974123	0.796119	0.63966	1.77808
O88342;Q3TE06;Q3TJY2	WD repeat-containing protein 1;Uncharacterized protein (Fragment);WD repeat domain 1	0.474911	0.393469	0.432818	0.875636
P70441;Q3TG37	Na(+)/H(+) exchange regulatory cofactor NHE-RF1;Na(+)/H(+) exchange regulatory cofactor NHE-RF	0.489054	0.30105	0.372582	0.667833
E9Q0H6;P51880;Q5NDA4	Fatty acid-binding protein, brain;Fatty acid-binding protein, brain;Fatty acid binding protein 7, brain	0.61781	0.538633	0.620083	1.19037
B2RSR7;Q3ULJ0	Glycerol-3-phosphate dehydrogenase [NAD(+)];Glycerol-3-phosphate dehydrogenase 1-like protein	0.499254	0.319205	0.284487	0.703982
Q3U741;Q501J6	DEAD (Asp-Glu-Ala-Asp) box polypeptide 17, isoform CRA_a;Probable ATP-dependent RNA helicase DDX17	0.753219	0.504929	0.548317	1.11231
Q3TYK4;Q9DBC7	Uncharacterized protein;cAMP-dependent protein kinase type I-alpha regulatory subunit	0.77187	0.438376	0.448017	0.965203
Q08093;Q543F3	Calponin-2;Calponin	0.579412	0.35693	0.346474	0.780721
A0A0G2JEU1;P47738;Q3TVM2;Q3U6I3;Q3U9J7;Q3UJW1;Q544B1	Aldehyde dehydrogenase, mitochondrial;Aldehyde dehydrogenase, mitochondrial;Uncharacterized protein;Uncharacterized protein;Uncharacterized protein;Uncharacterized protein;Aldehyde dehydrogenase 2, mitochondrial, isoform CRA_b	0.42717	0.416158	0.686035	0.907541
A0A1L1STE4;Q45VK5;Q45VK6;Q9Z1X4	Interleukin enhancer-binding factor 3;Interleukin enhancer-binding factor 3;Nuclear factor 90;Interleukin enhancer-binding factor 3	0.717855	0.581606	0.400969	1.26732
A2AMW0;Q923G3	Capping protein (Actin filament) muscle Z-line, beta, isoform CRA_a;Capping protein (Actin filament) muscle Z-line, beta	0.716322	0.606057	0.592203	1.31227
P32261;Q543J5	Antithrombin-III;Antithrombin	0.524072	0.483386	0.476582	1.0445
Q3UUH0;Q91YI0	Uncharacterized protein;Argininosuccinate lyase	0.390974	0.341306	0.334236	0.737204
Q6ZQK2;Q9JKF1	MKIAA0051 protein (Fragment);Ras GTPase-activating-like protein IQGAP1	0.97673	0.442391	0.393078	0.954543
Q58E70	Tpm3 protein	1.25935	0.41163	0.298783	0.885267
F8WJG3;P62996;Q5PR75	Transformer-2 protein homolog beta;Transformer-2 protein homolog beta;Sfrs10 protein	0.978615	0.640351	0.5338	1.37294
P61028;Q0PD49	Ras-related protein Rab-8B;RAB8B, member RAS oncogene family	0.789279	0.879668	1.48102	1.88471
Q9CVB6	Actin-related protein 2/3 complex subunit 2	0.496476	0.450947	0.500872	0.965372
O54824	Pro-interleukin-16	0.470987	0.266734	0.229355	0.570722
P53810;Q3TGI6;Q3TIQ3;Q3UE53;Q5ND42	Phosphatidylinositol transfer protein alpha isoform;Uncharacterized protein (Fragment);Uncharacterized protein (Fragment);Uncharacterized protein;Uncharacterized protein	0.787459	0.48089	0.450757	1.0262
Q3U199;Q3UD03;Q6NSR8	Uncharacterized protein;Uncharacterized protein;Probable aminopeptidase NPEPL1	0.626483	0.40059	0.36759	0.853208
P61161;Q5SW83	Actin-related protein 2;ARP2 actin-related protein 2 homolog (Yeast)	0.540781	0.494736	0.569867	1.04638
O35639;Q3U737;Q8C1X9	Annexin A3;Annexin;Annexin	0.647181	0.65717	0.740441	1.38816
E9Q1D5;Q62219	Transforming growth factor beta-1-induced transcript 1 protein	0.485571	0.369728	0.360494	0.779817
A0A0D5ZY64;A0A125T906;A0A125T908;A2P1G9;Q65ZC0	IgE L chain kappa;Light chain kappa;Light chain kappa;Kappa light chain (Fragment);Kappa light chain C_region (Fragment)	0.69439	1.28489	2.5467	2.70882
A0A0R4J170;Q3TKT4	Transcription activator BRG1	2.18672	1.04634	1.00447	2.20258
Q64727	Vinculin	0.433336	0.302608	0.422711	0.63478
P29351;Q3UCJ0	Tyrosine-protein phosphatase non-receptor type 6;Tyrosine-protein phosphatase non-receptor type	0.576987	0.442501	0.462015	0.925333
K0BWC3;Q9ET54	Palladin isoform;Palladin	0.447499	0.411449	0.445878	0.859176
P53994;Q0PD65;Q8BXY4	Ras-related protein Rab-2A;RAB2, member RAS oncogene family;Uncharacterized protein	0.544052	0.572757	0.734248	1.19508
B1AT92;Q3U1Q4;Q3U5I5;Q60631	Growth factor receptor-bound protein 2;Uncharacterized protein;Growth factor receptor bound protein 2, isoform CRA_b;Growth factor receptor-bound protein 2	0.611903	0.481045	0.537447	1.00203
Q8CG29	Myosin IF	0.888539	0.417104	0.364617	0.867507
P03958;Q4FJZ7;Q4FK28	Adenosine deaminase;Ada protein;Ada protein	0.580442	0.642175	0.727528	1.33542
A4FU62;G0YP42	LOC207685 protein (Fragment);Anti-human Langerin 2G3 lambda chain	0.407988	0.302488	0.61375	0.627937
Q6P069	Sorcin	0.629709	0.561113	0.670138	1.16191
Q5SQX6	Cytoplasmic FMR1-interacting protein 2	0.774737	0.393973	0.405908	0.812878
Q9JM14	5'(3')-deoxyribonucleotidase, cytosolic type	0.716063	0.568921	0.605988	1.17245
Q3TVZ1;Q542K4	Catalase	0.557891	0.451476	0.726239	0.928001
Q3TN61;Q4VAE6;Q9QUI0	Uncharacterized protein;Ras family member A;Transforming protein RhoA	0.683196	0.478521	0.508211	0.982115
A3KML3;P68254	MCG126220;14-3-3 protein theta	0.779403	0.600295	0.644694	1.22544
P23953	Carboxylesterase 1C	0.374896	0.371459	0.497911	0.757242
Q8BFW7	Lipoma-preferred partner homolog	0.41284	0.31883	0.372156	0.649819
P06800;Q64730;S4R1M0;S4R1S4;S4R2V1	Receptor-type tyrosine-protein phosphatase C;Protein-tyrosine-phosphatase;Receptor-type tyrosine-protein phosphatase C;Receptor-type tyrosine-protein phosphatase C;Protein tyrosine phosphatase, receptor type, C, isoform CRA_b	1.37469	0.620105	0.651835	1.26303
E9QM99;Q8BZN6	Dedicator of cytokinesis protein 10	1.15384	0.44368	0.547355	0.902577
B6ZHD0;O70318;Q3UNQ6;Q80UE3	Erythrocyte protein band 4.1-like 2;Band 4.1-like protein 2;Uncharacterized protein;Protein 4.1G	0.81927	0.383072	0.43203	0.779079
G3X987;Q8CGH1	GTPase, IMAP family member 9;Gimap9 protein (Fragment)	0.650488	0.373845	0.161264	0.760239
Q3TRJ1;Q9EQH3	Vacuolar protein sorting-associated protein 35	0.923367	0.525351	0.597588	1.06735
Q6P8X1	Sorting nexin-6	0.827976	0.590947	0.704872	1.19973
E9PWE9;P48025;Q3UPF7;Q6P1E0	Tyrosine-protein kinase;Tyrosine-protein kinase SYK;Tyrosine-protein kinase;Tyrosine-protein kinase	0.58242	0.51011	0.467119	1.03387
Q9ES74	Serine/threonine-protein kinase Nek7	0.634164	0.522153	0.530526	1.05756
O70172;Q544E3;Q9CZS7	Phosphatidylinositol 5-phosphate 4-kinase type-2 alpha;Phosphatidylinositol-4-phosphate 5-kinase, type II, alpha;Uncharacterized protein	0.63798	0.419865	0.539026	0.850273
P40124;Q3U0U5;Q3UVJ2	Adenylyl cyclase-associated protein 1;Adenylyl cyclase-associated protein;Adenylyl cyclase-associated protein	0.504832	0.402708	0.427849	0.813734
Q4FK36;Q9R0P5	Destrin	0.352204	0.442457	0.560342	0.887898
E9QK48;Q7TNG5	Echinoderm microtubule-associated protein-like 2	0.406342	0.424178	0.496882	0.851134
Q8R5J9	PRA1 family protein 3	1.35466	1.42887	1.82844	2.86407
Q3TGW0;Q3TWJ4;Q3ULF7;Q99JY9	Uncharacterized protein;Uncharacterized protein;MCG1196;Actin-related protein 3	0.74096	0.570867	0.563404	1.13653
P97384	Annexin A11	0.620593	0.682773	0.760824	1.35809
Q9D2V7	Coronin-7	0.583623	0.578059	0.664219	1.14714
Q9D8Y7	Tumor necrosis factor alpha-induced protein 8-like protein 2	0.908223	0.589089	0.587767	1.16807
Q62422	Osteoclast-stimulating factor 1	0.722398	0.654104	0.745846	1.29278
Q3UJ44;Q99LB4	Uncharacterized protein;Capping protein (Actin filament), gelsolin-like	0.537433	0.302297	0.221732	0.597368
Q3UXI9;Q9CXY6	Uncharacterized protein;Interleukin enhancer-binding factor 2	0.638173	0.54044	0.394547	1.06769
F8WIB1;P61211;Q14AC7;Q3TIR2	ADP-ribosylation factor-like protein 1 (Fragment);ADP-ribosylation factor-like protein 1;ADP-ribosylation factor-like 1;Uncharacterized protein	1.08366	0.724161	0.791312	1.4292
A6X8Z5;B2RSI0	Rho GTPase-activating protein 31;CDC42 GTPase-activating protein	1.00147	0.521064	0.431974	1.0273
Q3TEE6;Q8K1B8	Uncharacterized protein;Fermitin family homolog 3	0.783905	0.632083	0.705565	1.24563
B2RXY7;P48758	Carbonyl reductase 1;Carbonyl reductase [NADPH] 1	0.525113	0.447979	0.610965	0.882659
Q91WU5	Arsenite methyltransferase	0.506305	0.45086	0.444187	0.887933
F7AMS7;G3X9G2;Q5SXG1;Q5SXG3;Q7TT13;Q9JM52	Misshapen-like kinase 1 (Fragment);Misshapen-like kinase 1;Misshapen-like kinase 1;Misshapen-like kinase 1;Mink1 protein;Misshapen-like kinase 1	1.46	1.06903	0.943399	2.10366
D3YTN4	GTPase IMAP family member 4	0.756063	0.464133	0.322649	0.91255
O35075	Down syndrome critical region protein 3 homolog	0.485245	0.464874	0.568003	0.913224
P49615;Q543F6	Cyclin-dependent-like kinase 5;Cyclin-dependent kinase 5, isoform CRA_c	0.702478	0.604206	0.623224	1.18675
P09055	Integrin beta-1	0.636699	0.617296	1.00757	1.20828
Q9D154	Leukocyte elastase inhibitor A	0.607379	0.38226	0.281262	0.747394
P59999;Q7TPD9;Q8BVW6;Q9D3C4	Actin-related protein 2/3 complex subunit 4	0.551862	0.413056	0.409877	0.806475
D3Z7E6;Q3TJC2;Q61205	Platelet-activating factor acetylhydrolase IB subunit gamma;Platelet-activating factor acetylhydrolase, isoform 1b, alpha1 subunit, isoform CRA_a;Platelet-activating factor acetylhydrolase IB subunit gamma	0.577657	0.39407	0.369248	0.768988
Q3TA88;Q8R550	Uncharacterized protein;SH3 domain-containing kinase-binding protein 1	0.653492	0.504949	0.456317	0.980993
B2MWM9;P14211;Q3UWP8	Calreticulin;Calreticulin;Uncharacterized protein (Fragment)	1.14784	0.624584	0.622293	1.21159
D3Z1M1;E9QKR0;P62880;Q3U9V4	Guanine nucleotide-binding protein G(I)/G(S)/G(T) subunit beta-2 (Fragment);Guanine nucleotide-binding protein G(I)/G(S)/G(T) subunit beta-2;Guanine nucleotide-binding protein G(I)/G(S)/G(T) subunit beta-2;Guanine nucleotide binding protein, beta 2, isoform CRA_a	0.431976	0.577354	0.914598	1.11927
B2RRE0;Q9WTQ5	A kinase (PRKA) anchor protein (Gravin) 12;A-kinase anchor protein 12	0.750634	0.276363	0.22074	0.534746
Q58E59;Q9D554	Splicing factor 3a, subunit 3;Splicing factor 3A subunit 3	1.36533	0.926192	0.930643	1.78472
P08752	Guanine nucleotide-binding protein G(i) subunit alpha-2	0.514497	0.429704	0.583855	0.826984
A0A068BFR3;P46638;Q78ZJ8	RAS oncogene family protein;Ras-related protein Rab-11B;MCG22989, isoform CRA_b	0.519252	0.52054	0.703836	1.00179
Q3TEU8;Q3TF74;Q499X7;Q5PPQ7;Q9WUM4	Coronin;Coronin;Coronin;Coronin;Coronin-1C	0.783571	0.583189	0.67503	1.12213
E9Q7G0	Nuclear mitotic apparatus protein 1	0.618969	0.769153	1.25718	1.47795
Q3U7D9;Q3UG80;Q69ZI9;Q8R307	Uncharacterized protein (Fragment);Uncharacterized protein;MKIAA1475 protein (Fragment);Vacuolar protein sorting-associated protein 18 homolog	0.606727	0.426294	0.497649	0.81894
A0A075B5P6;A0A075B6A0;P01872	Ig mu chain C region (Fragment);Ig mu chain C region (Fragment);Ig mu chain C region	0.394994	0.326716	0.350408	0.627506
Q3TW96;Q8BVK3	UDP-N-acetylhexosamine pyrophosphorylase-like protein 1;Uncharacterized protein (Fragment)	0.541671	0.45247	0.581303	0.868992
Q3U2G9;Q9D997;Q9QZ08	N-acetylglucosamine kinase, isoform CRA_c;N-acetyl-D-glucosamine kinase;N-acetyl-D-glucosamine kinase	0.613901	0.493008	0.589306	0.946185
A2AFI3;A2AFI4;Q9WV02	RNA binding motif protein, X chromosome, isoform CRA_b;RNA-binding motif protein, X chromosome (Fragment);RNA-binding motif protein, X chromosome	0.809715	0.714248	0.5843	1.36425
Q3UUU4;Q9R1T4	Uncharacterized protein;Septin-6	0.575991	0.336238	0.275892	0.640236
A2AF47	Dedicator of cytokinesis protein 11	0.702186	0.378783	0.315589	0.720852
Q8VCT3	Aminopeptidase B	0.689869	0.703203	0.846991	1.33243
A2A5N2;Q9CQV8	Tyrosine 3-monooxygenase/tryptophan 5-monooxygenase activation protein, beta polypeptide;14-3-3 protein beta/alpha	0.666802	0.514192	0.576854	0.972556
P97429	Annexin A4	0.804	0.666793	0.822936	1.25684
P63094;Q6R0H7;Z4YKV1	Guanine nucleotide-binding protein G(s) subunit alpha isoforms short;Guanine nucleotide-binding protein G(s) subunit alpha isoforms XLas;Guanine nucleotide-binding protein G(s) subunit alpha isoforms short	0.480683	0.418908	0.605141	0.789016
Q8BTV2	Cleavage and polyadenylation specificity factor subunit 7	0.865879	0.931845	1.0114	1.7545
Q60710	Deoxynucleoside triphosphate triphosphohydrolase SAMHD1	0.53397	0.407775	0.41194	0.765408
O35295	Transcriptional activator protein Pur-beta	0.869776	0.617851	0.623387	1.15585
O88531;Q3TEL0;Q3U6J9;Q3U6W3;Q3UB92;Q8VBX5	Palmitoyl-protein thioesterase 1;Uncharacterized protein;Palmitoyl-protein thioesterase 1;Uncharacterized protein;Uncharacterized protein;Palmitoyl-protein thioesterase	0.788783	0.755974	0.894628	1.41094
P99029;Q3U7H9;Q3UWS9	Peroxiredoxin-5, mitochondrial;Uncharacterized protein (Fragment);Uncharacterized protein (Fragment)	0.965162	0.828163	0.820635	1.54475
P70372;Q8BM84;Q8BW03	ELAV-like protein 1;ELAV-like protein;ELAV-like protein	1.00733	0.900888	0.525562	1.67948
Q8BYW1	Rho GTPase-activating protein 25	0.557576	0.595539	0.602908	1.10915
P70460	Vasodilator-stimulated phosphoprotein	0.904291	0.555166	0.477905	1.03324
Q99KC8	von Willebrand factor A domain-containing protein 5A	0.803314	0.610441	0.615792	1.13564
Q9EPU0	Regulator of nonsense transcripts 1	0.996883	2.04183	1.68087	3.7985
E9Q6R3;O08547;Q3UZ06	Vesicle-trafficking protein SEC22b;Vesicle-trafficking protein SEC22b;Uncharacterized protein	0.816847	0.998404	1.07516	1.85338
Q3TIP8;Q542F1;Q9Z1Q5	Chloride intracellular channel protein;Chloride intracellular channel protein;Chloride intracellular channel protein 1	0.660915	0.554511	0.570346	1.02922
Q3U0T9;Q6PHN9	RAB35, member RAS oncogene family;Ras-related protein Rab-35	0.495268	0.584449	0.703165	1.08402
Q9D898	Actin-related protein 2/3 complex subunit 5-like protein	0.504878	0.460462	0.378074	0.853346
A0A0A1HAM8;P26645	80K protein;Myristoylated alanine-rich C-kinase substrate	0.57263	0.478252	0.574216	0.884121
Q61599	Rho GDP-dissociation inhibitor 2	0.699642	0.41719	0.314423	0.771194
A0A1B0GR11;Q93092	Transaldolase	0.570241	0.544885	0.726903	1.00394
P28867;Q3UNG2;Q53YN4	Protein kinase C delta type	0.775864	0.527836	0.59656	0.97194
P41241	Tyrosine-protein kinase CSK	0.756587	0.58177	0.622812	1.07018
Q06890;Q549A5	Clusterin	0.63045	0.513686	0.512584	0.943795
Q99M51	Cytoplasmic protein NCK1	0.687784	0.528088	0.603026	0.969338
O88569	Heterogeneous nuclear ribonucleoproteins A2/B1	0.724795	0.680501	0.393183	1.24849
A1E2B8;P17879;Q3TAI8;Q3TU85;Q61696	Inducible heat shock protein 70;Heat shock 70 kDa protein 1B;Uncharacterized protein;Heat shock protein 1B;Heat shock 70 kDa protein 1A	0.571465	0.410453	0.458288	0.749974
Q3U8W9;Q3UMT8;Q8VHM5	Uncharacterized protein;Uncharacterized protein;Heterogeneous nuclear ribonucleoprotein R	0.799399	0.519035	0.298414	0.947293
P01027	Complement C3	0.400135	0.403966	0.464492	0.73526
Q9D1A2	Cytosolic non-specific dipeptidase	0.757897	0.793007	0.927877	1.44175
Q543M9;Q5U452;Q99PW4	MCG14605, isoform CRA_c;MCG14616;TP53-regulating kinase	0.731853	0.527749	0.544574	0.958992
Q3TQX8	Uncharacterized protein	0.805728	0.650417	0.677982	1.17957
P26043;Q3TH46;Q3U111	Radixin;Uncharacterized protein (Fragment);Uncharacterized protein (Fragment)	0.785665	0.518844	0.516612	0.940317
P70335	Rho-associated protein kinase 1	0.95874	0.758261	0.868474	1.37325
Q80TU6	MKIAA0670 protein (Fragment)	1.45165	0.844025	1.00526	1.52813
P62259;Q5SS40	14-3-3 protein epsilon;Tyrosine 3-monooxygenase/tryptophan 5-monooxygenase activation protein, epsilon polypeptide, isoform CRA_c	0.625409	0.482451	0.519229	0.872638
Q8BHG9	CGG triplet repeat-binding protein 1	1.01066	0.868005	1.10874	1.56937
D4AFX6;Q6ZQK5	Centaurin beta 2;Arf-GAP with coiled-coil, ANK repeat and PH domain-containing protein 2	0.875569	0.632263	0.614162	1.14055
P62748	Hippocalcin-like protein 1	0.55767	0.627458	1.01023	1.12956
Q14AA1;Q3T9H7;Q9QZK7	Docking protein 3;Uncharacterized protein (Fragment);Docking protein 3	0.726496	0.411631	0.316699	0.740293
Q64442	Sorbitol dehydrogenase	0.605187	0.483983	0.726182	0.868561
B1ARU4;E9PVY8	Microtubule-actin cross-linking factor 1	1.08053	0.580062	0.670021	1.04087
Q1MWP8;Q1MWP9;Q3TM70;Q3TWP9;Q91VL7;Q9EQP2	EH-domain containing 4-KJR (Fragment);EH-domain containing 4 (Fragment);EH-domain containing 4;Uncharacterized protein;EH-domain containing 4;EH domain-containing protein 4	0.784075	0.676113	0.706293	1.21298
P97376;Q3V3M3;Q78P92	Protein FRG1;Uncharacterized protein (Fragment);FSHD Region Gene 1 protein	1.94313	1.17464	1.18489	2.10357
P08113;Q3UAD6;Q91V38	Endoplasmin;Heat shock protein 90kDa beta (Grp94), member 1;Heat shock protein 90, beta (Grp94), member 1	1.18408	0.697518	0.687616	1.24577
A1L0V6;A7YY79;Q6Q899	Ddx58 protein (Fragment);Ddx58 protein (Fragment);Probable ATP-dependent RNA helicase DDX58	0.771898	0.430157	0.351067	0.766932
E9PWE8	Dihydropyrimidinase-related protein 3	0.399867	0.307916	0.354987	0.547983
Q62418	Drebrin-like protein	0.837163	0.511961	0.467232	0.911069
A0A0R4J047;Q3TV90;Q9CYI4	Luc7 homolog (S. cerevisiae)-like, isoform CRA_c;Uncharacterized protein (Fragment);Putative RNA-binding protein Luc7-like 1	1.66274	1.12466	1.51885	2.00018
Q6ZWM4	U6 snRNA-associated Sm-like protein LSm8	0.726191	0.732839	0.77932	1.30053
Q9Z0P5	Twinfilin-2	0.476863	0.357491	0.38986	0.633506
Q61553	Fascin	0.714281	0.610289	0.520794	1.08032
P55258;Q0PD50;Q3UHW5	Ras-related protein Rab-8A;RAB8A, member RAS oncogene family, isoform CRA_a;Uncharacterized protein	0.754167	0.94327	1.30112	1.66499
P51150;Q4FJQ0	Ras-related protein Rab-7a;MCG130610	0.738104	0.717929	0.744101	1.26561
P35585;Q3UG16	AP-1 complex subunit mu-1;Adaptor-related protein complex AP-1, mu subunit 1	0.422331	0.541554	0.604608	0.953995
Q9D211	CDKN2AIP N-terminal-like protein	0.945223	1.01221	0.867262	1.7786
D3YUB9;D3Z055;D3Z5F7;G3UWS5;G3UY42;Q8CCS6	Polyadenylate-binding protein 2 (Fragment);Polyadenylate-binding protein 2;Predicted gene 20521;Polyadenylate-binding protein 2;Polyadenylate-binding protein 2;Polyadenylate-binding protein 2	1.24455	0.703618	0.461165	1.2351
A2AE27;Q9DBT5	AMP deaminase;AMP deaminase 2	1.07431	0.701187	0.607941	1.22183
E9QAJ9;Q3UIA2	Rho GTPase-activating protein 17	0.65881	0.498786	0.457565	0.868416
Q5SW88	RAB1A, member RAS oncogene family	0.603812	0.728955	0.874854	1.26629
Q8C605;Q9WUA3	ATP-dependent 6-phosphofructokinase;ATP-dependent 6-phosphofructokinase, platelet type	1.01489	0.831697	0.820925	1.44163
Q9ESY9	Gamma-interferon-inducible lysosomal thiol reductase	0.58341	0.555584	0.622291	0.96263
Q91VZ1;Q9CWK8	Snx2 protein;Sorting nexin-2	1.15577	0.544638	0.43225	0.942637
P54923;Q3U5N4	[Protein ADP-ribosylarginine] hydrolase;ADP-ribosylarginine hydrolase, isoform CRA_a	0.644915	0.544116	0.605769	0.9412
E9PXX7;Q3TEE8;Q91W90	Thioredoxin domain-containing protein 5;Uncharacterized protein;Thioredoxin domain-containing protein 5	0.82522	0.829371	0.67893	1.43137
G3UW85;P84089;Q4FZH7	Enhancer of rudimentary homolog	2.3648	1.9949	2.10992	3.44197
P01921	H-2 class II histocompatibility antigen, A-D beta chain	0.731912	0.724335	0.684664	1.24744
Q9JLI8	Squamous cell carcinoma antigen recognized by T-cells 3	0.980959	0.695421	0.702267	1.19383
Q60749	KH domain-containing, RNA-binding, signal transduction-associated protein 1	0.648522	0.545292	0.581479	0.934924
P49138;Q3U2P8	MAP kinase-activated protein kinase 2;Uncharacterized protein	0.635476	0.586548	0.577521	1.00372
Q3THA6;Q8BL97	MCG17902, isoform CRA_a;Serine/arginine-rich splicing factor 7	1.23508	0.92362	0.879634	1.57993
E9PUF7	Rho guanine nucleotide exchange factor 1	0.820898	0.497945	0.453553	0.850764
P35282;Q0PD35;Q6A0C7	Ras-related protein Rab-21;RAB21, member RAS oncogene family;MKIAA0118 protein (Fragment)	0.56316	0.538955	0.664427	0.92045
P56399;Q3U4W8	Ubiquitin carboxyl-terminal hydrolase 5;Ubiquitinyl hydrolase 1	1.06733	0.608255	0.655487	1.03771
A0A1Y7VMH3;Q3TL56;Q3UWH3;Q80X41	Serine/threonine-protein kinase VRK1;Uncharacterized protein;Vaccinia related kinase 1, isoform CRA_a;Serine/threonine-protein kinase VRK1	0.824135	0.841965	0.792784	1.43598
A2A9P6;P24788	Cyclin-dependent kinase 11B	1.25889	0.89878	1.3534	1.52864
Q99PT1	Rho GDP-dissociation inhibitor 1	0.58646	0.433202	0.422533	0.735687
G3UXA6;G8JL74;Q8BHD7	Polypyrimidine tract-binding protein 3	0.841603	0.707849	0.650648	1.19946
A0A068EW80;Q60953	Promyelocytic leukemia;Protein PML	0.988268	0.875836	1.06006	1.48248
K7Q7T7;P63001;Q3TLP8;Q8BPG5;Q9D859	RAS-related C3 botulinum substrate 1;Ras-related C3 botulinum toxin substrate 1;RAS-related C3 botulinum substrate 1, isoform CRA_a;Uncharacterized protein;Uncharacterized protein	0.727613	0.67646	0.723909	1.14054
P84096;Q3UDZ1	Rho-related GTP-binding protein RhoG;Ras homolog gene family, member G	0.611766	0.475253	0.561298	0.800495
Q9D051	Pyruvate dehydrogenase E1 component subunit beta, mitochondrial	0.620028	0.56538	0.496964	0.952173
D3YWF6;Q7TQI3	Ubiquitin thioesterase OTUB1	0.701969	0.632703	0.718834	1.06404
P17563	Selenium-binding protein 1	0.567824	0.544744	0.941162	0.915701
B7ZCU0;B7ZCU2;B7ZCU3;B7ZCU4;B7ZCU5;J3QNK8;Q3TJ64;Q3TJR5;Q3TMI0;Q3TPY5;Q3UAH6;Q6AXD3;Q8CBW3	Abl interactor 1;Abl interactor 1;Abl interactor 1;Abl interactor 1;Abl interactor 1;Abl interactor 1;Uncharacterized protein;Abl-interactor 1, isoform CRA_a;Uncharacterized protein;Uncharacterized protein;Uncharacterized protein;Abi1 protein;Abl interactor 1	0.772119	0.663729	0.688573	1.11152
O54774	AP-3 complex subunit delta-1	1.4556	0.933447	1.00361	1.55635
P52480	Pyruvate kinase PKM	0.750457	0.728287	0.730613	1.21311
E9QLT0;Q8R1F5	Putative hydroxypyruvate isomerase	0.703554	0.579623	0.593487	0.963707
Q9JHF7	Hematopoietic prostaglandin D synthase	0.250235	0.355529	0.39324	0.589938
P31938;Q3TMJ8;Q3U3F4;Q3UK05;Q9JJE1	Dual specificity mitogen-activated protein kinase kinase 1;Mitogen activated protein kinase kinase 1;Uncharacterized protein;Uncharacterized protein;Brain cDNA, clone MNCb-1208, similar to Mus musculus mitogen activated protein kinase kinase 1 (Map2k1), mRNA	0.565895	0.594556	0.584021	0.98447
A2RS23;Q11136	Peptidase D;Xaa-Pro dipeptidase	0.603652	0.568566	0.690305	0.939637
Q542G0	Uncharacterized protein	0.789933	0.435304	0.349355	0.719185
Q9DBC3	Cap-specific mRNA (nucleoside-2'-O-)-methyltransferase 1	0.803145	0.605147	0.595488	0.998966
H3BJ40;H3BJ45;H3BJU7;H3BJX8;H3BKH9;Q60875	Rho guanine nucleotide exchange factor 2	1.30116	0.64503	0.70141	1.06386
E9Q6E5;F6RDI8;Q3UIX4;Q6NSR2;Q8C0Z3;Q8CFF2;Q8CGI3;Q9CT17	Serine/arginine-rich-splicing factor 11;Serine/arginine-rich-splicing factor 11 (Fragment);Serine/arginine-rich-splicing factor 11;Sfrs11 protein (Fragment);Uncharacterized protein (Fragment);Sfrs11 protein (Fragment);Sfrs11 protein (Fragment);Uncharacterized protein (Fragment)	1.81077	1.7016	1.78195	2.80535
G5E924	Heterogeneous nuclear ribonucleoprotein L (Fragment)	0.813072	0.738898	0.33815	1.21533
A0A087WQT6;O89110;Q3U607;Q4FK85	Caspase-8;Caspase-8;Caspase 8, isoform CRA_a;Casp8 protein	1.20922	0.73804	0.760249	1.20883
Q60787	Lymphocyte cytosolic protein 2	1.37227	0.872313	0.880859	1.42569
Q9ES52	Phosphatidylinositol 3,4,5-trisphosphate 5-phosphatase 1	0.767337	0.5911	0.599937	0.965175
G5E8N7;Q9JLV6	Bifunctional polynucleotide phosphatase/kinase	0.532513	0.556776	0.610801	0.906151
E9Q3Y4	Lipopolysaccharide-responsive and beige-like anchor protein	0.913454	0.618544	0.771562	1.00454
Q3UMU9	Hepatoma-derived growth factor-related protein 2	1.81053	1.10524	1.38631	1.79453
Q8BFQ8	Glutamine amidotransferase-like class 1 domain-containing protein 1	0.519597	0.473541	0.572492	0.768253
O35286;Q3TFE5;Q3UKJ6	Pre-mRNA-splicing factor ATP-dependent RNA helicase DHX15;Uncharacterized protein;DEAH (Asp-Glu-Ala-His) box polypeptide 15, isoform CRA_a	0.932865	0.796141	0.840067	1.29087
B2RPS1;P61021;Q0PD56	RAB5B, member RAS oncogene family;Ras-related protein Rab-5B;Rab5B	0.664493	0.679797	0.911644	1.10148
Q5SXR6;Q68FD5;Q80U89	Clathrin heavy chain;Clathrin heavy chain 1;MKIAA0034 protein (Fragment)	1.00023	0.821931	1.1928	1.32773
Q3UC72;Q3UPA3;Q3UUX9;Q61598	Rab GDP dissociation inhibitor (Fragment);Rab GDP dissociation inhibitor (Fragment);Rab GDP dissociation inhibitor;Rab GDP dissociation inhibitor beta	0.512685	0.547968	0.595268	0.883924
P26041;Q3TZQ2	Moesin;Uncharacterized protein	0.814979	0.529279	0.429431	0.853578
Q8CJG0	Protein argonaute-2	0.832028	0.924667	1.08795	1.48961
P47754;Q3UBZ3;Q3UCD2;Q5DQJ3	F-actin-capping protein subunit alpha-2;Uncharacterized protein;Uncharacterized protein;Capping protein (Actin filament) muscle Z-line, alpha 2, isoform CRA_c	0.751486	0.631906	0.618946	1.01664
D3Z3J6;F6Y616;G3UYE5;Q8VE62	Polyadenylate-binding protein-interacting protein 1	0.897087	0.761791	0.906694	1.2255
J3QNU6;Q8BWG8	Beta-arrestin-1	0.726148	0.602371	0.712703	0.968838
O70493;Q3TGS7;Q3V2H3;Q6ZWQ5	Sorting nexin-12;Sorting nexin 12, isoform CRA_b;Sorting nexin-12;Sorting nexin 12, isoform CRA_c	0.907088	0.729802	0.709089	1.17254
P62313;Q542U7	U6 snRNA-associated Sm-like protein LSm6;LSM6 homolog, U6 small nuclear RNA associated (S. cerevisiae)	0.789842	1.06861	1.08711	1.71388
P40336	Vacuolar protein sorting-associated protein 26A	0.773939	0.671123	0.753318	1.07607
P19157	Glutathione S-transferase P 1	0.59549	0.624831	0.58844	1.00153
P17047;Q3TWE1;Q3UIW3;Q8C5K0;Q8C876;Q9CZU7	Lysosome-associated membrane glycoprotein 2;Uncharacterized protein;Uncharacterized protein;Lysosomal membrane glycoprotein 2, isoform CRA_a;Uncharacterized protein;Uncharacterized protein	0.36209	0.751743	1.31014	1.20438
Q3UZA1	CapZ-interacting protein	0.536597	0.34405	0.273421	0.550344
Q9JKB1	Ubiquitin carboxyl-terminal hydrolase isozyme L3	0.66165	0.688418	0.652414	1.10025
P26369;Q3KQM4;Q505Q1;Q80XR5;Q922I0	Splicing factor U2AF 65 kDa subunit;Splicing factor U2AF 65 kDa subunit;U2af2 protein (Fragment);Splicing factor U2AF 65 kDa subunit;U2 small nuclear ribonucleoprotein auxiliary factor (U2AF) 2	0.947814	1.05996	1.25469	1.69363
Q3U335;Q3U3T6;Q99KH8	Mammalian sterile twenty 3 kinase;Uncharacterized protein;Serine/threonine-protein kinase 24	0.878197	0.596248	0.620013	0.951432
B9EKP5	Filamin, alpha	0.544544	0.392187	0.417058	0.624969
Q2YDW1;Q3UGC7;Q66JS6	Eif3j protein (Fragment);Eukaryotic translation initiation factor 3 subunit J-A;Eukaryotic translation initiation factor 3 subunit J-B	1.72036	1.80929	1.35724	2.88126
O08797	SPI6	0.613128	0.607197	0.706568	0.966791
Q3TJ28;Q99LU0	Uncharacterized protein (Fragment);Charged multivesicular body protein 1b-1	0.541538	0.55329	0.562927	0.880831
P23591;Q5HZI6	GDP-L-fucose synthase;Tissue specific transplantation antigen P35B	0.836314	0.783241	0.801504	1.24292
P26039;Q80TM2	Talin-1;MKIAA1027 protein (Fragment)	0.773934	0.668642	0.764916	1.06059
E9PWV3;F6Q8A4;F6RQA2;P18653;Q3TIM6;Q505N6;Q810V8	Ribosomal protein S6 kinase;Ribosomal protein S6 kinase alpha-1 (Fragment);Ribosomal protein S6 kinase;Ribosomal protein S6 kinase alpha-1;Ribosomal protein S6 kinase;Ribosomal protein S6 kinase;Rps6ka1 protein (Fragment)	0.790575	0.745105	0.766164	1.18117
Q9D1K2	V-type proton ATPase subunit F	1.00245	1.16132	1.02082	1.84024
E9PVA6;Q9JLQ2	ARF GTPase-activating protein GIT2	1.07217	0.930271	0.769782	1.47392
Q9DAK9	14 kDa phosphohistidine phosphatase	0.481844	0.528558	0.623468	0.836648
P14901;Q3U5H8;Q3U5U6	Heme oxygenase 1;Uncharacterized protein (Fragment);Uncharacterized protein	0.766207	1.33635	1.71623	2.11361
P62774	Myotrophin	0.66842	0.684334	0.644084	1.08184
P60766	Cell division control protein 42 homolog	0.836208	0.720288	0.677095	1.13446
Q3TCE7;Q91Z25;Q9WV32	Uncharacterized protein;Actin-related protein 2/3 complex subunit 1B;Actin-related protein 2/3 complex subunit 1B	0.618467	0.472716	0.434172	0.741679
Q3TPC5;Q3TT94;Q571J7;Q6P1F6;Q9CWU3	Serine/threonine-protein phosphatase 2A 55 kDa regulatory subunit B (Fragment);Serine/threonine-protein phosphatase 2A 55 kDa regulatory subunit B;Serine/threonine-protein phosphatase 2A 55 kDa regulatory subunit B (Fragment);Serine/threonine-protein phosphatase 2A 55 kDa regulatory subunit B alpha isoform;Serine/threonine-protein phosphatase 2A 55 kDa regulatory subunit B	0.646914	0.489263	0.415258	0.766898
A0A075B5M7;A0A0M4KPD8	Immunoglobulin kappa variable 5-39;B2 12-1 anti-human butyrylcholinesterase (BChE) light chain variable region (Fragment)	0.65448	1.16205	1.26711	1.81608
Q5XJY5	Coatomer subunit delta	0.679299	0.728328	0.861384	1.13804
P61205;P84078;Q3U344	ADP-ribosylation factor 3;ADP-ribosylation factor 1;ADP-ribosylation factor 3	0.480207	0.531028	0.536018	0.829105
B1AWT2;B1AWT3;Q7TT45;Q99K70	Ras-related GTP binding D, isoform CRA_a;Ras-related GTP-binding protein D;Ras-related GTP-binding protein D;Ras-related GTP-binding protein C	0.852145	0.605908	0.739368	0.944696
Q9CPX6	Ubiquitin-like-conjugating enzyme ATG3	0.88069	0.64774	0.649731	1.00829
Q8C570;Q8CBU3	mRNA export factor;Uncharacterized protein	0.800375	1.13982	1.41323	1.77302
E9PV24	Fibrinogen alpha chain	0.564051	0.536088	0.398322	0.832878
Q4FJK5;Q8C3Q0;Q8C3Q9;Q9R0T0	Casp9 protein;Uncharacterized protein (Fragment);Caspase-9;Caspase9	0.834053	0.931388	1.06597	1.44594
Q3TVK3;Q3U3I6;Q8CAJ7;Q9Z2W0	Aspartyl aminopeptidase;Uncharacterized protein;Uncharacterized protein;Aspartyl aminopeptidase	0.604077	0.61046	0.663432	0.946048
P50295;Q78ZC4	Arylamine N-acetyltransferase 2	0.543524	0.617657	0.886902	0.956832
Q3THH1;Q922R8	Uncharacterized protein;Protein disulfide-isomerase A6	1.07343	0.753934	0.732035	1.16571
P70315;Q53WY0;Q61078	Wiskott-Aldrich syndrome protein homolog;Wiskott-Aldrich syndrome protein (WASP);Wiscott-Aldrich Syndrome protein homolog	0.672902	0.476354	0.425974	0.73523
D3Z125;D3Z637;D3Z7X7;E9PUA7;F8WHQ1;Q62393	Tumor protein D52 (Fragment);MCG10134, isoform CRA_c;Tumor protein D52 (Fragment);Tumor protein D52;Tumor protein D52;Tumor protein D52	1.10056	0.704756	0.842437	1.08696
A0A286YCV9;E9Q4K7	Kinesin family member 13B	0.744691	0.56357	0.703971	0.867452
Q91XH5	Sepiapterin reductase	0.604315	0.634505	0.558229	0.97599
D3YYE1;D3Z7M9;O35381	Acidic leucine-rich nuclear phosphoprotein 32 family member A (Fragment);Acidic leucine-rich nuclear phosphoprotein 32 family member A;Acidic leucine-rich nuclear phosphoprotein 32 family member A	1.04628	0.626649	0.685796	0.963807
Q9D8T2	Gasdermin-D	0.915929	0.644351	0.660899	0.99046
E9QAS4;E9QAS5;Q5DTP7;Q6PDQ2	Chromodomain-helicase-DNA-binding protein 4;Chromodomain-helicase-DNA-binding protein 4;MKIAA4075 protein (Fragment);Chromodomain-helicase-DNA-binding protein 4	2.0623	1.24906	1.24845	1.91994
P05132	cAMP-dependent protein kinase catalytic subunit alpha	0.634854	0.61339	0.723373	0.9421
F6QA74;P28352;Q544Z7	DNA-(apurinic or apyrimidinic site) lyase (Fragment);DNA-(apurinic or apyrimidinic site) lyase;DNA-(apurinic or apyrimidinic site) lyase	0.650632	0.64189	0.588536	0.985361
Q91YR1	Twinfilin-1	0.63357	0.832617	0.971814	1.27528
A8DUV3;P01942	Alpha-globin;Hemoglobin subunit alpha	0.961128	0.926802	1.08072	1.41949
A0A0R4J195;Q9CSU0	Regulation of nuclear pre-mRNA domain-containing protein 1B	0.897129	0.551099	0.665046	0.842025
A0A0R4J038;D3YTY9;O08677	Kininogen-1	0.749389	0.750335	0.768431	1.14211
P84104;Q3U781;Q9D6W4	Serine/arginine-rich splicing factor 3;MCG21131, isoform CRA_a;Uncharacterized protein	2.17472	2.21125	2.04334	3.3654
H9H9T1;Q3TGF2	Protein FAM107B	0.787588	0.500759	0.44157	0.759814
P61027;Q4FJL0	Ras-related protein Rab-10;RAB10, member RAS oncogene family	0.735933	0.888343	0.957775	1.34608
Q3TGR2;Q8K0E8	Fibrinogen, B beta polypeptide, isoform CRA_a;Fibrinogen beta chain	0.414794	0.556846	0.447478	0.843434
P35235	Tyrosine-protein phosphatase non-receptor type 11	0.627828	0.537789	0.718641	0.814311
P46467;Q3TN07	Vacuolar protein sorting-associated protein 4B;Vacuolar protein sorting 4b (Yeast)	0.715083	0.658221	0.627443	0.996075
B2RRX1;P60710;P63260;Q3UAF6;Q3UAF7;Q4KL81	Actin, beta;Actin, cytoplasmic 1;Actin, cytoplasmic 2;Uncharacterized protein;Uncharacterized protein;Actin, gamma, cytoplasmic 1	0.662168	0.460484	0.397151	0.696486
Q80UG5	Septin-9	0.54656	0.506173	0.50298	0.765013
Q99LC5	Electron transfer flavoprotein subunit alpha, mitochondrial	0.774186	0.658986	0.639437	0.995436
A0A0A6YXH3;A0A1S6GWJ0;A2A8Z1;E9PXZ2;E9Q6C1;F6UHR6;Q5FWX7;Q8R0G3	Oxysterol-binding protein;Oxysterol-binding protein;Oxysterol-binding protein-related protein 9;Oxysterol-binding protein;Oxysterol-binding protein;Oxysterol-binding protein;Oxysterol-binding protein;Oxysterol-binding protein	0.773051	0.804427	0.936321	1.21502
P0DP26;P0DP27;P0DP28;Q3UKW2	Calmodulin-1;Calmodulin-2;Calmodulin-3;Calmodulin-1	1.21169	0.656284	0.746174	0.990108
A7VJ98;Q9CQI3	Glia maturation factor beta	0.707861	0.597543	0.665818	0.900209
Q3T9V8;Q3TB96	Uncharacterized protein	1.17224	0.685353	0.699452	1.03152
G5E850;P56395;Q544Z9	Cytochrome b-5, isoform CRA_a;Cytochrome b5;Cytochrome b-5, isoform CRA_d	1.36049	1.10439	1.90935	1.66109
B2RXR2;Q8VD65	Phosphatidylinositol 3 kinase, regulatory subunit, polypeptide 4, p150;Phosphoinositide 3-kinase regulatory subunit 4	0.68628	0.655288	0.686566	0.983507
O55023;Q3U5R8;Q924B0;Q9D066	Inositol monophosphatase 1;Inositol-1-monophosphatase;Inositol-1-monophosphatase;Inositol-1-monophosphatase	0.598235	0.558026	0.579443	0.837459
Q3TCJ1;Z4YJY0	BRISC complex subunit Abraxas 2	0.896095	0.698197	1.04119	1.04731
Q3UM45	Protein phosphatase 1 regulatory subunit 7	0.906143	0.591017	0.559926	0.88591
Q8CI51	PDZ and LIM domain protein 5	0.660956	0.693697	0.683949	1.03929
Q9D071	MMS19 nucleotide excision repair protein homolog	0.876936	0.877215	0.964035	1.31365
A0A1S6GWG9;E9PZ88;F8WIE1;Q8BWY6;Q91W89	Alpha-mannosidase;Alpha-mannosidase 2C1;Alpha-mannosidase 2C1;Alpha-mannosidase;Alpha-mannosidase 2C1	0.696202	0.68503	0.756443	1.02543
O35350;Q3TI07;Q3UDG8;Q80Y25;Q8C2J1	Calpain-1 catalytic subunit;Uncharacterized protein;Uncharacterized protein;Capn1 protein;Uncharacterized protein	0.955112	0.898692	1.09114	1.34373
P27773	Protein disulfide-isomerase A3	0.608314	0.597133	0.582047	0.891917
Q3UEM7;Q3UER8;Q8VCM7	Uncharacterized protein;Fibrinogen gamma chain;Fibrinogen gamma chain	0.495487	0.6547	0.548501	0.976457
Q0PD66;Q9D1G1	RAB1B, member RAS oncogene family, isoform CRA_c;Ras-related protein Rab-1B	0.682078	0.641628	0.582186	0.955767
A0A0A6YX73;P12367;Q8K1M3	cAMP-dependent protein kinase type II-alpha regulatory subunit;cAMP-dependent protein kinase type II-alpha regulatory subunit;Protein kinase, cAMP dependent regulatory, type II alpha	1.09174	1.0357	1.17246	1.54176
Q5SWR1;Q9DBG3	AP complex subunit beta;AP-2 complex subunit beta	0.905587	0.833976	0.947377	1.2408
P70398;Q4FE56	Probable ubiquitin carboxyl-terminal hydrolase FAF-X	1.10109	0.845473	0.893906	1.25779
Q06138	Calcium-binding protein 39	0.675434	0.820126	0.871242	1.21936
Q3UK24;Q8CBE3	Uncharacterized protein;WD repeat-containing protein 37	0.945796	0.621507	0.654869	0.924016
P19221;Q3TJ94	Prothrombin	0.498778	0.462143	0.444375	0.687033
Q8C845	EF-hand domain-containing protein D2	0.703041	0.5742	0.520388	0.853062
Q11011	Puromycin-sensitive aminopeptidase	0.706923	0.71958	0.810869	1.06792
Q99MR6	Serrate RNA effector molecule homolog	1.28833	0.790015	0.907313	1.17225
Q9CQF3	Cleavage and polyadenylation specificity factor subunit 5	1.1612	1.23192	1.48709	1.82607
Q78RK2;Q78YL5;Q9EPQ7	Uncharacterized protein;StAR-related lipid transfer (START) domain containing 5, isoform CRA_c;StAR-related lipid transfer protein 5	0.584701	0.517182	0.453973	0.766536
E9Q912;Q3TA69	RAP1, GTP-GDP dissociation stimulator 1;Uncharacterized protein	0.804909	0.726027	0.70456	1.07247
B1AT82;Q8BK29;Q9D0M1	MCG6846, isoform CRA_c;Uncharacterized protein;Phosphoribosyl pyrophosphate synthase-associated protein 1	0.789385	0.712133	0.785408	1.05157
Q7TSV4	Phosphoglucomutase-2	0.394253	0.447506	0.484439	0.66015
A0A1B0GRV0;Q3U449;Q3UBN8;Q9Z0S1	3'(2'),5'-bisphosphate nucleotidase 1;Bisphosphate 3'-nucleotidase 1, isoform CRA_a;Uncharacterized protein;3'(2'),5'-bisphosphate nucleotidase 1	0.70016	0.72038	0.612821	1.06204
Q99PV0	Pre-mRNA-processing-splicing factor 8	1.64615	1.09796	1.11013	1.61777
Q3TG21;Q9D9Z4;Q9Z1G3	V-type proton ATPase subunit C;V-type proton ATPase subunit C;V-type proton ATPase subunit C 1	0.787286	0.810357	0.965672	1.19257
A0A0J9YU83;F7BJB9	MORC family CW-type zinc finger protein 3	0.917607	0.457319	0.4899	0.67278
A0A0R4J093;Q9DBP5	UMP-CMP kinase	0.683912	0.69288	0.759086	1.01813
Q4FJY5;Q91YR9	Ltb4dh protein;Prostaglandin reductase 1	0.860794	0.837799	0.816034	1.22507
G3X9G4;P39054;Q3T9X3;Q3TCR7	Dynamin-2	0.739876	0.76957	0.922047	1.12377
Q8C405	Nuclear autoantigen Sp-100	0.972298	0.797046	0.632307	1.16335
Q543P7;Q9WUL7	Uncharacterized protein;ADP-ribosylation factor-like protein 3	0.887052	0.802984	0.916554	1.17174
Q8BU29	Dipeptidyl peptidase 3	0.569206	0.572855	0.626436	0.83221
Q3UJW9;Q540D7;Q9JII6	Uncharacterized protein;Aldehyde reductase;Alcohol dehydrogenase [NADP(+)]	0.385833	0.613317	0.740678	0.890903
Q99KI0	Aconitate hydratase, mitochondrial	0.769512	0.844199	0.934926	1.22321
Q6P4T2	U5 small nuclear ribonucleoprotein 200 kDa helicase	1.92688	1.44931	1.37495	2.09914
Q6P9R2;Q6ZPX7	Serine/threonine-protein kinase OSR1;MKIAA1101 protein (Fragment)	0.585872	0.636231	0.845527	0.919796
P12382	ATP-dependent 6-phosphofructokinase, liver type	0.835434	0.825998	1.01085	1.19273
Q9Z0H4	CUGBP Elav-like family member 2	1.06192	1.10088	0.871204	1.58904
P27546	Microtubule-associated protein 4	0.95918	0.43516	0.357268	0.627545
Q3U548;Q8R0M2;Q91ZJ5	Uncharacterized protein;Ugp2 protein (Fragment);UTP--glucose-1-phosphate uridylyltransferase	0.562019	0.530312	0.503708	0.764329
Q9CPV4	Glyoxalase domain-containing protein 4	0.537152	0.621046	0.73237	0.894682
B2RUJ7;Q00519;Q3UMS6	Xanthine dehydrogenase;Xanthine dehydrogenase/oxidase;Uncharacterized protein	1.04453	1.17463	0.995195	1.69173
Q9JHU4	Cytoplasmic dynein 1 heavy chain 1	1.10601	0.642948	0.64155	0.925252
P61924;Q542M2	Coatomer subunit zeta-1;Coatomer protein complex, subunit zeta 1, isoform CRA_c	1.17263	1.03217	1.06521	1.48487
E9PZ21;Q3TPK8;Q3TTX8;Q3V0L4;Q91W59	RNA-binding motif, single-stranded-interacting protein 1;Uncharacterized protein (Fragment);Uncharacterized protein;Uncharacterized protein;RNA-binding motif, single-stranded-interacting protein 1	0.898563	0.79989	0.636156	1.1503
Q1HL32;Q6P5E5;Q9CW03	Structural maintenance of chromosomes protein;Structural maintenance of chromosomes protein;Structural maintenance of chromosomes protein 3	1.34846	0.778997	0.904129	1.11935
P11352	Glutathione peroxidase 1	0.484385	0.59644	0.668676	0.856853
Q3TEA8;Z4YKB8	Heterochromatin protein 1-binding protein 3	1.26612	0.984033	0.833866	1.40689
A0A0G2JGJ1;D3YWR7;Q8BVI4	Dihydropteridine reductase	0.66656	0.616471	0.602393	0.880771
Q9CQ60	6-phosphogluconolactonase	1.36139	1.2417	0.974414	1.77336
Q3B7Z2	Oxysterol-binding protein 1	0.841782	0.65654	0.726332	0.937623
A0A0R4J008;P70288;Q8BQ10	Histone deacetylase;Histone deacetylase 2;Histone deacetylase 2	1.58983	1.28643	1.41961	1.83609
Q3UEB3	Poly(U)-binding-splicing factor PUF60	1.66848	1.29752	1.68377	1.84921
A0A1D5RLS1;Q60902	Epidermal growth factor receptor substrate 15-like 1	0.55709	0.703306	0.964462	1.0012
F8WIT2;P14824;Q3TUI1;Q3UI56	Annexin;Annexin A6;Annexin;Annexin	0.711155	0.301315	0.265179	0.4285
A8IP69;P61982	14-3-3 protein gamma subtype;14-3-3 protein gamma	0.83013	0.686178	0.723904	0.975424
Q3TFA9;Q9JHJ0	Uncharacterized protein;Tropomodulin-3	0.745284	0.497513	0.455694	0.707059
P61967	AP-1 complex subunit sigma-1A	1.27409	1.01024	0.888244	1.43542
Q04207;Q3U3Q8;Q548Y4;Q8BTL4	Transcription factor p65;Uncharacterized protein;Nuclear transcription factor RelA;Uncharacterized protein	0.72747	0.621096	0.656676	0.880937
A2RS58;P47941	V-crk sarcoma virus CT10 oncogene homolog (Avian)-like;Crk-like protein	0.828611	0.605667	0.63401	0.857586
P35700	Peroxiredoxin-1	0.721114	0.795082	0.745062	1.12549
P07759	Serine protease inhibitor A3K	0.219218	0.293619	0.214244	0.415
E9Q1G8	Septin-7	0.744429	0.664573	0.721842	0.938205
A2A9Q2;A6PWC3;Q8BHG1;Q8R320	Nardilysin, N-arginine dibasic convertase, NRD convertase 1;Nardilysin, N-arginine dibasic convertase, NRD convertase 1;Nardilysin;Nardilysin, N-arginine dibasic convertase, NRD convertase 1	1.39972	0.882696	0.983094	1.24546
Q3TJN6;Q8C5E7;Q9D8U8	Sorting nexin;Sorting nexin;Sorting nexin-5	0.714279	0.802256	0.920683	1.13157
G3UVV4;P17710;Q3TJE3;Q3UE51;Q6GQU1	Hexokinase 1, isoform CRA_f;Hexokinase-1;Uncharacterized protein;Uncharacterized protein (Fragment);Hexokinase 1, isoform CRA_d	0.952896	0.778857	0.947961	1.09702
Q9JIF7	Coatomer subunit beta	0.76217	0.693838	0.791646	0.97706
Q3UAG2;Q91V28;Q9DCD0	6-phosphogluconate dehydrogenase, decarboxylating;6-phosphogluconate dehydrogenase, decarboxylating;6-phosphogluconate dehydrogenase, decarboxylating	0.808315	0.830863	0.877041	1.1675
D3Z3G6;Q63844	Mitogen-activated protein kinase;Mitogen-activated protein kinase 3	0.716895	0.753399	0.875504	1.05725
A7ISP9;F8WJ93;Q3UMY5	EMAP-like protein 4;Echinoderm microtubule-associated protein-like 4;Echinoderm microtubule-associated protein-like 4	0.743176	0.452822	0.374979	0.635105
P28271;Q8VDC3	Cytoplasmic aconitate hydratase;Cytoplasmic aconitase	0.684066	0.757125	1.0748	1.06004
Q9DBL7	Bifunctional coenzyme A synthase	0.624667	0.602672	0.755873	0.842786
Q61838	Pregnancy zone protein	0.351298	0.524524	0.637511	0.731303
A0A0R4J1T3;B2RY27;Q8BYC6	Serine/threonine-protein kinase TAO3 (Fragment);MCG125789, isoform CRA_a;Serine/threonine-protein kinase TAO3	1.19755	0.891471	0.977536	1.2421
P55264	Adenosine kinase	0.584559	0.824216	1.02661	1.14437
B2M1R6	Heterogeneous nuclear ribonucleoprotein K	0.640404	0.736763	0.84226	1.02197
P62311	U6 snRNA-associated Sm-like protein LSm3	0.703221	0.614255	0.640477	0.851842
P63330	Serine/threonine-protein phosphatase 2A catalytic subunit alpha isoform	0.67464	0.862443	0.99359	1.19563
Q76MZ3;Q8C2E1	Serine/threonine-protein phosphatase 2A 65 kDa regulatory subunit A alpha isoform;Uncharacterized protein	0.898571	0.683035	0.707739	0.946657
O70274	Protein tyrosine phosphatase type IVA 2	0.723853	0.81813	0.885497	1.13257
Q3TZJ2;Q91WG2	Uncharacterized protein;Rab GTPase-binding effector protein 2	0.702496	0.653126	0.53151	0.902339
O54786	DNA fragmentation factor subunit alpha	0.865369	0.478344	0.505915	0.659723
P68510	14-3-3 protein eta	0.694117	0.758579	1.07374	1.0457
A0A1B0GRP7;Q3UYN1;Q544R1;Q9Z2Y8	Pyridoxal phosphate-binding protein (Fragment);Uncharacterized protein;Proline synthetase co-transcribed;Pyridoxal phosphate homeostasis protein	0.814836	0.953313	0.971335	1.31358
Q3TJH1;Q9DC51	Uncharacterized protein;Guanine nucleotide-binding protein G(k) subunit alpha	0.64007	0.784935	0.920637	1.07841
A2RS68;Q62376;Q9CR32	Small nuclear ribonucleoprotein 70 (U1);U1 small nuclear ribonucleoprotein 70 kDa;Uncharacterized protein (Fragment)	0.722129	0.715448	0.487528	0.982126
P70268	Serine/threonine-protein kinase N1	0.96628	0.668228	0.653008	0.917175
A7E215;B1AXN9;P18654	Rps6ka3 protein (Fragment);Ribosomal protein S6 kinase alpha-3;Ribosomal protein S6 kinase alpha-3	0.632598	0.489172	0.45856	0.669745
A0A0J9YU62;A0A0J9YUM4;O88712	C-terminal-binding protein 1	0.479866	0.559494	0.742837	0.765695
P62962;Q5SX50	Profilin-1;Profilin	0.811217	0.976882	0.884742	1.33619
A0A0J9YTY0;A0A0J9YUL3;Q8C1B7	Septin-11;Septin 11, isoform CRA_b;Septin-11	0.73542	0.66843	0.734747	0.914008
B7ZP20;Q810B6	Ankyrin repeat and FYVE domain containing 1;Rabankyrin-5	0.834358	0.713467	0.906096	0.975095
Q810A7	ATP-dependent RNA helicase DDX42	1.37462	0.945223	0.939298	1.28896
P42227;Q3U5Q4;Q3ULI4;Q6GU23	Signal transducer and activator of transcription 3;Signal transducer and activator of transcription;Signal transducer and activator of transcription;Signal transducer and activator of transcription	0.934656	0.763113	0.694216	1.03855
Q3U3C2;Q3U8F7;Q9Z0J0	Uncharacterized protein;Uncharacterized protein;Epididymal secretory protein E1	0.638918	0.815625	0.895524	1.10823
A2BGI8;Q3UWH9;Q3UY37;Q4G0C5	Peptidyl-prolyl cis-trans isomerase (Fragment);Peptidyl-prolyl cis-trans isomerase;Peptidyl-prolyl cis-trans isomerase;Peptidyl-prolyl cis-trans isomerase	1.11069	1.05617	1.17387	1.43199
Q8R326	Paraspeckle component 1	0.918073	1.07815	1.12258	1.46173
Q9CQM5	Thioredoxin domain-containing protein 17	0.997927	1.00097	0.976384	1.35523
Q8C0M9	Isoaspartyl peptidase/L-asparaginase	0.589575	0.498971	0.433955	0.673785
F8WHL2;Q8BTF0;Q8CIE6	Coatomer subunit alpha	0.949264	0.732893	0.820071	0.989511
P84091;Q3TWV4;Q5FWI9;Q6A0C9	AP-2 complex subunit mu;AP-2 complex subunit mu;Adaptor protein complex AP-2, mu1;MKIAA0109 protein (Fragment)	0.891416	1.03433	1.40672	1.39585
A0A1S6GWH2;Q9Z1N5	Uncharacterized protein;Spliceosome RNA helicase Ddx39b	1.10241	0.820377	0.74837	1.10685
Q8VDM6	Heterogeneous nuclear ribonucleoprotein U-like protein 1	0.583724	0.564037	0.660679	0.760907
P50516	V-type proton ATPase catalytic subunit A	0.713708	0.815951	0.901571	1.10003
Q3UHJ0	AP2-associated protein kinase 1	0.781779	0.494038	0.432707	0.664793
A0A0R4J0T5;P28659	CUG triplet repeat, RNA binding protein 1, isoform CRA_b;CUGBP Elav-like family member 1	1.33035	1.21109	1.00776	1.62785
Q3TSR1;Q3UBB2;Q91XD6	Vacuolar protein sorting 36 (Yeast);Uncharacterized protein;Vacuolar protein-sorting-associated protein 36	0.727117	0.667281	0.64895	0.894582
Q8VE47	Ubiquitin-like modifier-activating enzyme 5	1.10703	0.81164	0.869555	1.08736
Q3TXK6;Q9QZE7	Uncharacterized protein;Translin-associated protein X	0.608495	0.564821	0.55416	0.754306
P22599	Alpha-1-antitrypsin 1-2	0.262488	0.314482	0.293695	0.41948
Q8K274	Ketosamine-3-kinase	0.688238	0.98154	1.87427	1.30377
E9QJT5;P56376;Q4VAF0	Acylphosphatase;Acylphosphatase-1;Acylphosphatase (Fragment)	1.04892	0.974292	1.25629	1.29268
P14685;Q3ULJ5	26S proteasome non-ATPase regulatory subunit 3;Uncharacterized protein	1.5237	1.09877	1.02708	1.45752
A2RRK3;O54988	Slk protein;STE20-like serine/threonine-protein kinase	1.20364	0.738749	0.756405	0.97863
Q8CGA0	Protein phosphatase 1F	0.724699	0.590796	0.549221	0.782602
P97807	Fumarate hydratase, mitochondrial	0.61546	0.559639	0.528431	0.73992
Q3TDD9	Protein phosphatase 1 regulatory subunit 21	0.592347	0.633035	0.70664	0.836234
Q3TF62;Q505L1;Q9Z2N8	Uncharacterized protein;Actin-like 6A, isoform CRA_a;Actin-like protein 6A	1.2369	1.23109	1.45431	1.62605
Q3TZP3;Q9R190	Uncharacterized protein;Metastasis-associated protein MTA2	1.39885	1.20574	1.33731	1.5913
Q0VBL3;Q3THK4;Q3TLX0;Q571M7;Q66JP8;Q6PGG1;Q7TT82	RNA-binding motif protein 15;Uncharacterized protein (Fragment);Uncharacterized protein (Fragment);MKIAA4257 protein (Fragment);Rbm15 protein (Fragment);Rbm15 protein (Fragment);Rbm15 protein (Fragment)	0.885157	1.16651	1.37359	1.53949
Q6KAR6;Q8K0E2	Exocyst complex component 3	0.881654	0.894641	1.10706	1.1805
P63166	Small ubiquitin-related modifier 1	1.04171	0.874362	0.90202	1.15172
Q3V117	ATP-citrate synthase	0.80288	0.645473	0.58551	0.849801
G5E866;Q99NB9	Splicing factor 3B subunit 1	1.13178	1.15592	1.39194	1.52159
Q9CQA1	Trafficking protein particle complex subunit 5	0.880434	0.899927	0.853459	1.18386
D3Z497;Q9WTZ1	Predicted gene 7075;RING-box protein 2	1.11962	1.32241	1.32022	1.73887
Q54AA2;Q9EPB4	Apoptosis-associated speck-like protein containing CARD;Apoptosis-associated speck-like protein containing a CARD	0.656881	0.750704	0.770467	0.986162
O35242	Protein FAN	0.996082	0.673574	0.589876	0.883834
O35737;Q811L7;Q8C2Q7	Heterogeneous nuclear ribonucleoprotein H;Heterogeneous nuclear ribonucleoprotein H1;Heterogeneous nuclear ribonucleoprotein H	0.646185	0.694435	0.600826	0.910576
D3YYD5;D3Z645;Q9QZ88	Vacuolar protein sorting-associated protein 29 (Fragment);Vacuolar protein sorting-associated protein 29;Vacuolar protein sorting-associated protein 29	0.573503	0.653181	0.801694	0.856099
D3YTQ3;F6VQH5;Q9Z130	Heterogeneous nuclear ribonucleoprotein D-like;Heterogeneous nuclear ribonucleoprotein D-like (Fragment);Heterogeneous nuclear ribonucleoprotein D-like	1.11573	1.31012	0.521745	1.71705
Q8CH18	Cell division cycle and apoptosis regulator protein 1	0.892293	0.676973	0.743891	0.886096
G5E8V9	ADP-ribosylation factor-interacting protein 1	1.06807	0.71612	0.662462	0.936397
Q9JKR6	Hypoxia up-regulated protein 1	0.845037	0.749657	0.616815	0.980204
E9PYH2;Q91V12	Cytosolic acyl coenzyme A thioester hydrolase	0.912513	0.872551	0.775272	1.14078
A0A0R4J083	Long-chain-specific acyl-CoA dehydrogenase, mitochondrial	0.608968	0.613554	0.682571	0.802114
P47753;Q3UAS2;Q5RKN9	F-actin-capping protein subunit alpha-1;Uncharacterized protein;Capping protein (Actin filament) muscle Z-line, alpha 1	0.706178	0.626804	0.670939	0.819395
A0A0R4J1Y3;Q3UQ67;Q58EU1;Q8BWU5	Probable tRNA N6-adenosine threonylcarbamoyltransferase	0.889655	0.752792	0.787839	0.982878
Q9D0J4	ADP-ribosylation factor-like protein 2	1.28126	0.772901	0.955415	1.00904
Q3UNC0;Q922H4	Uncharacterized protein (Fragment);Mannose-1-phosphate guanyltransferase alpha	0.592395	0.647304	0.714419	0.844337
A0A140LHA2;Q9WVA3	Mitotic checkpoint protein BUB3	0.845094	1.08141	1.23468	1.41056
E0CX20	Protein BUD31 homolog	1.88455	1.64593	1.94571	2.14622
P26040;Q3TCP5;Q3UL48;Q3UXR4;Q4KML7	Ezrin;Uncharacterized protein;Uncharacterized protein;Uncharacterized protein;Ezrin	0.955683	0.682169	0.822323	0.889214
Q8CIN4	Serine/threonine-protein kinase PAK 2	0.778631	0.651506	0.584926	0.848618
P24549	Retinal dehydrogenase 1	1.17571	1.026	2.01336	1.33637
A0A0A0MQN4;Q3TAB9;Q3TM87;Q9D906	Ubiquitin-like modifier-activating enzyme ATG7;Uncharacterized protein;Uncharacterized protein;Ubiquitin-like modifier-activating enzyme ATG7	0.736556	1.05082	1.19095	1.36806
Q9EPK7	Exportin-7	0.82229	1.07293	1.73351	1.39228
A0A286YDI8;G3X972;Q3V222;Q80U83	Sec24-related gene family, member C (S. cerevisiae);SEC24 related gene family, member C (S. cerevisiae), isoform CRA_a;Uncharacterized protein (Fragment);MKIAA0079 protein (Fragment)	0.820248	0.814043	0.836059	1.0563
P37804	Transgelin	0.929828	0.639045	0.539082	0.827711
Q9CYG7	Mitochondrial import receptor subunit TOM34	0.975493	0.855938	0.727733	1.10784
Q6ZPS9;Q80Y09;Q9WU78	MKIAA1375 protein (Fragment);Pdcd6ip protein;Programmed cell death 6-interacting protein	0.833767	0.805634	0.775623	1.04248
Q99J36	THUMP domain-containing protein 1	0.875581	0.84004	0.688174	1.0859
D3Z061;Q8C7R4	Ubiquitin-like modifier-activating enzyme 6	0.685898	0.729434	0.719934	0.942497
Q3U2W2;Q7TPV4	MYB binding protein (P160) 1a, isoform CRA_b;Myb-binding protein 1A	1.19652	0.976532	0.968616	1.26162
Q3TIV3;Q3TX36;Q3U868;Q921K2	Poly [ADP-ribose] polymerase;Poly [ADP-ribose] polymerase;Poly [ADP-ribose] polymerase (Fragment);Poly [ADP-ribose] polymerase	0.957709	0.967722	0.898482	1.25003
P50518	V-type proton ATPase subunit E 1	0.855985	0.888872	0.956005	1.14777
B2KGF0;Q3UDM8;Q8VEE0	Ribulose-phosphate 3-epimerase	1.05407	0.93188	1.00186	1.2028
P47791;Q3TXK9;Q3U9R7;Q3UB84	Glutathione reductase, mitochondrial;Uncharacterized protein (Fragment);Uncharacterized protein (Fragment);Uncharacterized protein (Fragment)	0.571269	0.742718	0.744593	0.957928
P17742;Q3TE63;Q3UAJ1;Q5SVY2	Peptidyl-prolyl cis-trans isomerase A;Peptidyl-prolyl cis-trans isomerase;Peptidyl-prolyl cis-trans isomerase;Peptidyl-prolyl cis-trans isomerase	0.756421	0.680812	0.581329	0.878055
Q3UBS3;Q61646	Haptoglobin	0.816112	0.669869	0.814312	0.863523
E9PXY8;F8VPX1;Q6A4J8	Ubiquitin carboxyl-terminal hydrolase 7	1.44287	1.14981	1.20783	1.47987
P16045	Galectin-1	0.788159	0.823845	0.823011	1.05971
P62137;Q3U8W0	Serine/threonine-protein phosphatase PP1-alpha catalytic subunit;Protein-serine/threonine phosphatase	0.642085	0.658401	0.771486	0.846806
Q9D2R0	Acetoacetyl-CoA synthetase	1.37136	1.21563	1.11601	1.56248
Q5BKS2;Q99NF7	Protein phosphatase 1B, magnesium dependent, beta isoform;Ppm1b protein	0.776537	0.664314	0.806983	0.853713
Q3TF40;Q3TFC2;Q3TMM5;Q3UM20;Q4FK11;Q99K48	Uncharacterized protein (Fragment);Uncharacterized protein;Uncharacterized protein;Uncharacterized protein;Nono protein;Non-POU domain-containing octamer-binding protein	0.863355	0.973334	0.869543	1.24953
Q9D0T1	NHP2-like protein 1	1.27404	1.50074	1.41109	1.92477
P58389;Q543N6;Q8C0E1	Serine/threonine-protein phosphatase 2A activator	0.559242	0.696035	0.909777	0.89261
P48722	Heat shock 70 kDa protein 4L	1.07638	1.27791	2.28506	1.63808
Q3THE6	Ferritin	0.196401	0.371255	0.0982454	0.47518
Q9CPY7	Cytosol aminopeptidase	1.41182	1.52745	1.84718	1.95227
Q14BF8;Q5NCF2	Trafficking protein particle complex 1, isoform CRA_b;Trafficking protein particle complex subunit 1	1.48605	1.07602	1.02354	1.37429
A0A1S6GWI5;Q3TIJ4;Q3UAE6;Q91YL8;Q9D7H3	Uncharacterized protein;Uncharacterized protein;Uncharacterized protein;Rtcd1 protein;RNA 3'-terminal phosphate cyclase	0.526965	0.655548	0.665941	0.836989
J3QMV5;Q9Z2L7	Cytokine receptor-like factor 3	0.560266	0.618584	0.626625	0.789229
A0A1W2P7X0;C6EQJ5;E9QMV2;Q4KML4	Costars family protein ABRACL (Fragment);ASL1/3110003A17Rik fusion protein;Costars family protein ABRACL;Costars family protein ABRACL	0.679944	0.590889	0.522487	0.753591
O35326;Q9D8S5	Serine/arginine-rich splicing factor 5;MCG7614, isoform CRA_c	2.05887	1.44418	1.30137	1.84001
Q3TCR9;Q62523;Q7TQE2;Q8CBM0	Uncharacterized protein;Zyxin;Zyx protein;Uncharacterized protein	0.72485	0.415464	0.327577	0.527836
A2A813;Q99LX0	Protein/nucleic acid deglycase DJ-1	0.694776	0.679264	0.792738	0.862886
A0A0R4J259;G3UZI2;G3V018;Q7TMK9	Heterogeneous nuclear ribonucleoprotein Q	1.22326	1.24421	0.892296	1.57933
B2RUG7;O88532	Zinc finger RNA binding protein;Zinc finger RNA-binding protein	0.766428	0.876381	0.822223	1.11186
Q50HX4;Q91V41	RAB14 protein;Ras-related protein Rab-14	0.595422	0.596704	0.63284	0.756338
Q6ZQ38	Cullin-associated NEDD8-dissociated protein 1	0.828644	0.750596	0.705488	0.951162
A0A1B0GSG5;Q3UM23;Q91VI7	Ribonuclease inhibitor;Uncharacterized protein;Ribonuclease inhibitor	0.829105	0.808229	0.876743	1.02294
Q3U4S1;Q6NZD2;Q9WV80	Uncharacterized protein;Sorting nexin-1;Sorting nexin-1	1.02837	0.743395	0.742844	0.940149
P97364	Selenide, water dikinase 2	0.64367	0.671442	0.511768	0.849136
Q3UW32;Q9EST5	Uncharacterized protein (Fragment);Acidic leucine-rich nuclear phosphoprotein 32 family member B	1.37453	0.884394	1.03204	1.11777
Q6ZWQ9	MCG5400	0.867139	0.607443	0.384541	0.767268
O55029	Coatomer subunit beta'	0.931224	0.818702	0.939665	1.03386
Q9WVA4	Transgelin-2	0.739202	0.729887	0.584375	0.920281
Q922Y1	UBX domain-containing protein 1	1.04556	1.2934	1.2088	1.63068
P35278;Q3TJ39;Q8C266	Ras-related protein Rab-5C;RAB5C, member RAS oncogene family, isoform CRA_a;Ras-related protein Rab-5C	0.878786	1.11342	1.15411	1.40335
A2AN84;P70290;Q542P4;Q684Q6	55 kDa erythrocyte membrane protein;55 kDa erythrocyte membrane protein;Membrane protein, palmitoylated;Membrane protein, palmitoylated (Fragment)	0.969263	1.20898	1.81374	1.52348
Q8BGR9	Ubiquitin-like domain-containing CTD phosphatase 1	0.574482	0.552741	0.579051	0.696321
A7VL18;Q3TG52;Q3THE7;Q3TMT4;Q3U367;Q3UDG0;Q3V1N7;Q9JLJ2	Gamma-aminobutyraldehyde dehydrogenase;Uncharacterized protein;Uncharacterized protein;Uncharacterized protein;4-trimethylaminobutyraldehyde dehydrogenase;Uncharacterized protein;Uncharacterized protein;4-trimethylaminobutyraldehyde dehydrogenase	0.705899	0.849063	1.02045	1.06722
G3X9Q3;Q3TBD2	Histocompatibility (Minor) HA-1, isoform CRA_a;Rho GTPase-activating protein 45	1.11317	0.443732	0.399785	0.557633
P04627	Serine/threonine-protein kinase A-Raf	0.500784	0.630115	0.713614	0.791242
A0A0R4J0G0;Q8BH04	Phosphoenolpyruvate carboxykinase [GTP], mitochondrial;Phosphoenolpyruvate carboxykinase [GTP], mitochondrial	0.985513	1.16471	1.85581	1.46042
Q3T9U1;Q3UDM0;Q8BPB0;Q921Y0	MOB1, Mps One Binder kinase activator-like 1A (Yeast);MOB kinase activator 1B;MOB kinase activator 1B;MOB kinase activator 1A	0.752559	0.705188	0.801668	0.882694
P05201	Aspartate aminotransferase, cytoplasmic	0.748341	0.756501	0.591403	0.946547
E9Q3Z4;Q149C8;Q3TBG9;Q3TCB2;Q3TQE0;Q3TRM8	Hexokinase-3;Hk3 protein;Uncharacterized protein;Uncharacterized protein;Uncharacterized protein;Hexokinase-3	1.44897	1.8269	2.37491	2.28425
A0A1B0GSU0;D3Z0B9;Q571I9	Aldehyde dehydrogenase family 16 member A1	0.886479	0.791779	0.946609	0.987048
Q9DBG5	Perilipin-3	0.727365	0.708015	0.800819	0.880895
P57784	U2 small nuclear ribonucleoprotein A'	1.13187	0.965163	0.986879	1.2008
Q8QZZ7	EKC/KEOPS complex subunit Tprkb	1.14596	1.07767	1.01313	1.33933
F6XC25;Q7TPN1;Q8BRN9	Coiled-coil and C2 domain-containing protein 1B (Fragment);Cc2d1b protein (Fragment);Coiled-coil and C2 domain-containing protein 1B	1.18043	0.672218	0.665729	0.833365
Q3TWN8;Q9Z110	Delta-1-pyrroline-5-carboxylate synthase	0.889497	0.963779	1.37751	1.19027
P97315;Q4FJX4	Cysteine and glycine-rich protein 1;Csrp1 protein	0.472938	0.486735	0.444572	0.600629
P62320;Q91VM2	Small nuclear ribonucleoprotein Sm D3;Small nuclear ribonucleoprotein D3	1.06076	1.12644	0.983096	1.38962
A2A8E2;B7ZC71;B7ZC72;Q8BHG2	RIKEN cDNA 0610037L13 gene;RIKEN cDNA 0610037L13 gene;RIKEN cDNA 0610037L13 gene;UPF0587 protein C1orf123 homolog	0.521619	0.454665	0.437575	0.560888
A0A1L1STE6;Q9D6R2	Isocitrate dehydrogenase [NAD] subunit, mitochondrial;Isocitrate dehydrogenase [NAD] subunit alpha, mitochondrial	0.568099	0.794821	0.937652	0.979503
E9QAD4;Q7TQK5;Q8BUE0	Coiled-coil domain-containing protein 93;Coiled-coil domain-containing protein 93;Uncharacterized protein	1.15318	0.796586	0.756255	0.980725
Q9D7E3	Esterase OVCA2	0.85501	0.873974	0.773767	1.07545
D3Z0Y2;O08709;Q53ZU7;Q6A0D0;Q6GT24	Peroxiredoxin-6;Peroxiredoxin-6;Peroxiredoxin 6;MKIAA0106 protein (Fragment);Peroxiredoxin-6	0.644981	0.854634	0.84593	1.05053
P61202;Q3V3N6	COP9 signalosome complex subunit 2;Uncharacterized protein	0.993141	0.830309	0.844586	1.02021
P07356;Q3UCD3;Q542G9	Annexin A2;Annexin;Annexin	0.97923	0.736489	0.768736	0.904581
Q8K1M6	Dynamin-1-like protein	0.974463	0.929198	1.00455	1.141
P12815;Q8C5M4	Programmed cell death protein 6;Uncharacterized protein	0.82844	0.94804	0.998595	1.16346
Q9CY64	Biliverdin reductase A	0.793571	0.914152	0.952205	1.12128
E9QKZ2;Q4G0B8;Q91YE6	Importin-9;Importin 9;Importin-9	1.05124	0.900953	1.06146	1.10461
P35293;Q0PD38	Ras-related protein Rab-18;RAB18, member RAS oncogene family, isoform CRA_a	0.875209	0.986222	1.12654	1.2088
B2RUA5;Q7TSI3	SAPS domain family, member 1;Serine/threonine-protein phosphatase 6 regulatory subunit 1	1.15264	0.833653	0.830666	1.02125
P08226;Q3TX45;Q3TXU4;Q3UBS0;Q4FK40;Q6GTX3	Apolipoprotein E;Uncharacterized protein;Apolipoprotein E, isoform CRA_h;Uncharacterized protein;Apoe protein;Apoe protein	0.754417	0.548557	0.613091	0.670919
K3W4S6;Q9R062;V9GX26	Glycogenin;Glycogenin-1;Glycogenin (Fragment)	0.95568	0.804333	0.934739	0.982401
A0A0R4J0F6;Q3UIZ0;Q99KY4	Cyclin-G-associated kinase;Uncharacterized protein;Cyclin-G-associated kinase	0.976124	1.07314	1.23458	1.30967
B2CQD6;Q08879;Q3TWK8	Fibulin-1	1.27773	1.33309	1.42346	1.62182
Q3UPL0	Protein transport protein Sec31A	0.744877	0.861738	0.891038	1.04809
Q545N8;Q9DCE3;Q9Z2M7	Phosphomannomutase;Phosphomannomutase;Phosphomannomutase 2	0.567992	0.644122	0.556146	0.783246
Q99J77	Sialic acid synthase	0.69897	0.766668	0.781925	0.93124
A2AD84;A2AD85;Q99JT2	Serine/threonine-protein kinase 26;Uncharacterized protein;Serine/threonine-protein kinase 26	0.87808	0.766587	0.767176	0.929556
Q3UAI4;Q3UJB0;Q80W39	Uncharacterized protein;Splicing factor 3b, subunit 2;Splicing factor 3b, subunit 2	1.4699	1.34402	1.47234	1.62921
P28658;Q3TKP3	Ataxin-10;Uncharacterized protein	0.939207	1.02332	1.04533	1.23875
O35643;Q3TVN4;Q5SVG4;Q5SVG5	AP-1 complex subunit beta-1;AP complex subunit beta;AP complex subunit beta;AP complex subunit beta	1.09387	1.09984	1.28486	1.32992
P13864;Q3UHZ3;Q7TSJ0	DNA (cytosine-5)-methyltransferase 1;DNA (cytosine-5)-methyltransferase;DNA (cytosine-5)-methyltransferase	2.00957	1.70641	2.175	2.0602
Q8BTX6;Q9CZU3	Uncharacterized protein (Fragment);Superkiller viralicidic activity 2-like 2	1.39124	1.09947	1.26761	1.3272
Q9Z1F9	SUMO-activating enzyme subunit 2	1.21039	0.836709	0.889628	1.00993
A0A1W2P6F6;A0A1W2P7Q9;Q60605;Q642K0	Myosin light polypeptide 6;Myosin light polypeptide 6;Myosin light polypeptide 6;MCG140959, isoform CRA_a	0.852931	0.711841	0.601104	0.856716
J3QM81;Q80UU1	Ankyrin repeat and zinc finger domain-containing protein 1	1.24865	1.32702	1.46492	1.5958
P42567;Q80ZL3	Epidermal growth factor receptor substrate 15;Epidermal growth factor receptor pathway substrate 15	0.989048	0.974099	1.43898	1.17134
Q3V3W7;Q8BH61	Uncharacterized protein;Coagulation factor XIII A chain	0.98816	0.563703	0.694142	0.677783
G3UZ26;P50431;Q9CWR5	Serine hydroxymethyltransferase, cytosolic (Fragment);Serine hydroxymethyltransferase, cytosolic;Serine hydroxymethyltransferase	0.743978	0.758182	0.796054	0.911591
P61965	WD repeat-containing protein 5	0.904563	1.17397	1.31536	1.41016
P40142	Transketolase	0.88883	1.00387	1.00718	1.2053
Q3U3X7	Uncharacterized protein	0.664214	0.784618	0.697655	0.941226
Q8BRF7	Sec1 family domain-containing protein 1	0.819509	1.00332	1.37376	1.20338
Q8BYA0	Tubulin-specific chaperone D	1.05616	1.23409	1.54397	1.47925
Q3U7Z6;Q9DBJ1	Phosphoglycerate mutase;Phosphoglycerate mutase 1	0.795048	0.794285	0.696697	0.951797
P45878;Q3TND1	Peptidyl-prolyl cis-trans isomerase FKBP2;Peptidylprolyl isomerase	0.897702	1.0422	0.955621	1.24818
P62071	Ras-related protein R-Ras2	0.995739	0.570715	0.669481	0.682608
O09131	Glutathione S-transferase omega-1	0.598721	0.845817	0.90652	1.0115
P28665	Murinoglobulin-1	0.296403	0.379829	0.479717	0.454014
B9EJX8;Q3U0J1;Q9D0W5	Peptidyl-prolyl cis-trans isomerase;Peptidyl-prolyl cis-trans isomerase;Peptidyl-prolyl cis-trans isomerase-like 1	1.18636	1.1625	1.10505	1.38764
Q8VIJ6	Splicing factor, proline- and glutamine-rich	0.790271	0.989411	0.899214	1.17963
P07724;Q546G4	Serum albumin;Albumin 1	0.484788	0.648836	0.588019	0.773479
A2AH25;Q5FWK3;Q8BQW4	Rho GTPase-activating protein 1;Rho GTPase-activating protein 1;Uncharacterized protein	0.776643	0.745691	0.755648	0.888565
P28076;Q4FK25	Proteasome subunit beta type-9;Proteasome subunit beta type	0.815527	0.764309	0.91124	0.910346
P14602;Q545F4	Heat shock protein beta-1;Hspb1 protein	0.633828	0.566582	0.64835	0.673904
P42232	Signal transducer and activator of transcription 5B	0.900434	0.739451	0.854832	0.879396
P63085;Q3UF82	Mitogen-activated protein kinase 1;Mitogen-activated protein kinase	0.875545	0.919567	1.02984	1.09218
A0A0G2JFJ6;Q7TPD0	Integrator complex subunit 3	1.70576	0.950762	1.00824	1.12866
O35841	Apoptosis inhibitor 5	0.983627	0.82003	0.870382	0.97228
P24369;Q9DCY1	Peptidyl-prolyl cis-trans isomerase B;Peptidyl-prolyl cis-trans isomerase	1.24337	1.57783	1.44661	1.86949
Q9DBR1	5'-3' exoribonuclease 2	0.781563	0.818452	0.801067	0.968053
P61164	Alpha-centractin	0.625515	0.89676	0.974067	1.06001
P17427;Q69ZW4;Q6PEE6	AP-2 complex subunit alpha-2;MKIAA0899 protein (Fragment);Adaptor protein complex AP-2, alpha 2 subunit	0.635007	1.00039	1.62018	1.18233
P20029;Q3TWF2;Q3U9G2;Q9DC41	78 kDa glucose-regulated protein;Uncharacterized protein;Uncharacterized protein;Uncharacterized protein	0.968582	0.915904	0.910179	1.08243
P07309;Q5M9K1	Transthyretin	0.537974	0.74686	0.595904	0.882508
A0A0R4J034;Q99K01	MCG129810, isoform CRA_c;Pyridoxal-dependent decarboxylase domain-containing protein 1	0.996605	0.934374	1.02412	1.10379
Q9DBU8;Q9JKC8	Uncharacterized protein;AP-3 complex subunit mu-1	0.782025	0.906908	1.09765	1.06672
Q03265	ATP synthase subunit alpha, mitochondrial	1.00985	1.16742	1.74129	1.37283
Q9CQ65	S-methyl-5'-thioadenosine phosphorylase	0.662683	0.824209	0.660757	0.968545
P61971;Q3U8H8	Nuclear transport factor 2;Uncharacterized protein	1.21586	1.30566	1.38209	1.53411
A0A158RFV1;Q9CW46	MCG1050220;Ribonucleoprotein PTB-binding 1	1.13559	1.0566	1.01377	1.23972
O70310;Q3UJC3	Glycylpeptide N-tetradecanoyltransferase 1;Glycylpeptide N-tetradecanoyltransferase	1.41016	1.19018	1.15092	1.39636
A2RSB1;B7ZNL2;Q78ZA7;Q8C1W9	Nucleosome assembly protein 1-like 4;Nap1l4 protein;Nucleosome assembly protein 1-like 4;Uncharacterized protein	1.55057	1.22227	1.40379	1.43305
A0A0G2JDV8;Q9DAW9	Calponin;Calponin-3	0.478587	0.494745	0.420052	0.578123
F8VQ28;Q8VI36	Paxillin	0.860333	0.743812	0.715885	0.867831
A1L333;Q3V0Z8;Q5U222;Q61656;Q8BTS0	DEAD (Asp-Glu-Ala-Asp) box polypeptide 5;Uncharacterized protein (Fragment);Ddx5 protein (Fragment);Probable ATP-dependent RNA helicase DDX5;DEAD (Asp-Glu-Ala-Asp) box polypeptide 5	0.899931	1.22517	1.10865	1.42653
A0A068BIT8;P28063	Proteasome subunit beta type;Proteasome subunit beta type-8	0.767287	0.957724	0.981089	1.11386
E9Q3X0;Q3THX5;Q9EQK5	Major vault protein;Uncharacterized protein;Major vault protein	0.721633	0.839937	0.775199	0.976674
Q3TL58;Q5SUR3;Q9WTX5	Uncharacterized protein;MCG3634, isoform CRA_b;S-phase kinase-associated protein 1	0.90747	0.990674	1.19147	1.14879
P70296;Q5EBQ2	Phosphatidylethanolamine-binding protein 1;MCG7941, isoform CRA_f	0.54886	0.75421	0.795082	0.8741
Q9CQW1	Synaptobrevin homolog YKT6	0.886458	1.01985	1.07892	1.18147
G3UYP0;P63280;Q8CFZ0	SUMO-conjugating enzyme UBC9 (Fragment);SUMO-conjugating enzyme UBC9;SUMO-conjugating enzyme UBC9	0.759779	0.853451	0.84035	0.98849
Q7TN29	Stromal membrane-associated protein 2	0.697714	0.788241	0.79106	0.91289
P23492;Q543K9	Purine nucleoside phosphorylase	0.92088	1.09248	1.36447	1.26404
G5E870	E3 ubiquitin-protein ligase TRIP12	0.762749	1.1684	1.4699	1.35124
Q9JIG7	Coiled-coil domain-containing protein 22	0.694255	0.732561	0.784921	0.845908
O70400;Q3TZ17	PDZ and LIM domain protein 1;Uncharacterized protein	0.703897	1.04355	1.20361	1.20432
Q6ZPJ3	(E3-independent) E2 ubiquitin-conjugating enzyme UBE2O	1.10337	1.15848	1.4964	1.33685
Q3TMV8;Q9QZ73	DCN1-like protein;DCN1-like protein 1	0.970581	0.996284	1.19524	1.14882
H3BJ30;H3BJW3;Q6NVF9	Cleavage and polyadenylation-specificity factor subunit 6;Cleavage and polyadenylation-specificity factor subunit 6;Cleavage and polyadenylation specificity factor subunit 6	1.22401	1.47717	1.6841	1.70322
Q3V441;Q61152	Tyrosine-protein phosphatase;Tyrosine-protein phosphatase non-receptor type 18	0.906006	0.575436	0.411093	0.662413
Q3TL95;Q3UCF0;Q9R1P0	Proteasome subunit alpha type (Fragment);Proteasome subunit alpha type;Proteasome subunit alpha type-4	0.880592	1.02214	1.04933	1.17652
P32067;Q3TG93;Q564E6;Q8BTU4	Lupus La protein homolog;Uncharacterized protein;Sjogren syndrome antigen B, isoform CRA_a;Uncharacterized protein	1.20791	1.01161	0.850737	1.1631
P70318;Q545C1;Q921W2	Nucleolysin TIAR;Tial1 cytotoxic granule-associated RNA binding protein-like 1, isoform CRA_c;Nucleolysin TIAR	1.19219	1.07792	0.796721	1.23855
Q63829	COMM domain-containing protein 3	0.881068	1.18269	1.34949	1.35598
Q3UZ39	Leucine-rich repeat flightless-interacting protein 1	0.856838	0.521713	0.481576	0.596739
P15105	Glutamine synthetase	0.763241	1.2314	1.61841	1.40802
P62141	Serine/threonine-protein phosphatase PP1-beta catalytic subunit	0.876706	1.23726	1.48503	1.41445
P42230;Q9JIA0	Signal transducer and activator of transcription 5A;Signal transducer and activator of transcription	0.939583	1.01737	1.13645	1.16189
Q60676	Serine/threonine-protein phosphatase 5	1.33277	1.19245	1.26007	1.35918
P04919;Q3TAJ4;Q3TNL6;Q3TZJ1;Q3U065;Q53ZN9	Band 3 anion transport protein;Anion exchange protein;Anion exchange protein;Anion exchange protein;Anion exchange protein;Anion exchange protein	0.701796	0.833539	1.48791	0.948924
Q8R5C5	Beta-centractin	0.805286	0.822957	0.871251	0.936604
Q9CZU6	Citrate synthase, mitochondrial	0.806924	0.942886	1.0032	1.07293
Q3TJ78;Q3U8V1;Q3UDD3;Q571G8;Q8BG81	Uncharacterized protein (Fragment);Uncharacterized protein;Polymerase delta-interacting protein 3;MKIAA1649 protein (Fragment);Polymerase delta-interacting protein 3	0.498152	0.505799	0.735344	0.57489
E9PVP4;F8WJB9;P70429;Q6PB99	Ena/VASP-like protein;Ena/VASP-like protein;Ena/VASP-like protein;Ena-vasodilator stimulated phosphoprotein	0.478855	0.563881	0.592179	0.640025
F8WGR0;F8WHZ9;Q8K232;Q9QYC0	Alpha-adducin;Alpha-adducin;Adducin 1 (Alpha);Alpha-adducin	0.965141	1.14845	1.38383	1.29962
Q8C0D5	Elongation factor-like GTPase 1	1.10732	1.00202	0.907505	1.1331
Q3UC35;Q9ET26	Uncharacterized protein (Fragment);E3 ubiquitin-protein ligase RNF114	1.37116	1.14915	1.15976	1.29781
E0CZE0;Q3UK27;Q8VBW6	NEDD8-activating enzyme E1 regulatory subunit	1.09457	1.21495	1.24195	1.37188
A2AIX1;E9QAT4	Protein transport protein sec16	1.4238	1.18959	0.992459	1.34121
P18760;Q544Y7	Cofilin-1;Cofilin 1, non-muscle	1.02365	0.965749	0.692731	1.08719
A0A0R4J0V5;O08847;P08775	DNA-directed RNA polymerase subunit;DNA-directed RNA polymerase subunit;DNA-directed RNA polymerase II subunit RPB1	1.55687	1.19404	1.23982	1.34352
Q3TYX3	SET and MYND domain-containing protein 5	1.21482	0.908633	0.850923	1.0214
Q3TAW4;Q3TIS3;Q3TYS4;Q3UKB4;Q9D662	Uncharacterized protein;Uncharacterized protein;Uncharacterized protein;Uncharacterized protein;Protein transport protein Sec23B	1.0288	0.996814	0.954304	1.11974
Q3T984;Q5RJV5;Q8BGJ5;Q8K144;Q922I7	Uncharacterized protein;Polypyrimidine tract binding protein 1;MCG13402, isoform CRA_a;Polypyrimidine tract binding protein 1;MCG13402, isoform CRA_c	0.764312	0.942693	0.845294	1.05791
Q5SUF2	Luc7-like protein 3	1.3114	1.33012	1.64906	1.48992
Q05AG7;Q8C5P5	5'-nucleotidase domain containing 1;5'-nucleotidase domain-containing protein 1	1.27123	1.26053	1.46795	1.41167
E9QPI5;Q6A026	Sister chromatid cohesion protein PDS5 homolog A	0.970732	1.09915	1.28914	1.23084
Q9DAR7	m7GpppX diphosphatase	0.76263	0.870583	0.854595	0.974182
P05202	Aspartate aminotransferase, mitochondrial	0.824939	1.04803	1.09204	1.1726
A0A0A0MQF6;D2KHZ9;P16858	Glyceraldehyde-3-phosphate dehydrogenase	0.797786	0.887935	0.943224	0.992747
P97496;Q3UNN4;Q3UPK0	SWI/SNF complex subunit SMARCC1;SWI/SNF complex subunit SMARCC1;Uncharacterized protein	1.10235	1.25683	1.56896	1.40222
Q9QZE5	Coatomer subunit gamma-1	1.41567	0.753462	0.650841	0.8397
Q3U9A8;Q9JJU8	SH3 domain-binding glutamic acid-rich-like protein	0.645077	0.805405	0.914782	0.896267
H3BJL6;H3BKH6;H3BLJ9;Q9R0P3	S-formylglutathione hydrolase	0.450841	0.68523	0.816179	0.761036
Q9CRB2	H/ACA ribonucleoprotein complex subunit 2	1.77124	2.07346	1.74065	2.30209
Q00612;Q790Y8	Glucose-6-phosphate 1-dehydrogenase X;Glucose-6-phosphate 1-dehydrogenase	0.845114	1.10828	1.18452	1.2296
Q9CQR6	Serine/threonine-protein phosphatase 6 catalytic subunit	0.875863	1.17355	1.35083	1.30128
G3X8U3	MCG6895	0.714171	0.77298	0.703196	0.856864
E9Q3V6;P42208	Septin-2	0.757577	0.73619	0.812174	0.814547
A0A0J9YUZ4;P63158;Q497Z6;Q58EV5;Q6P202;Q8BNM0;Q8BQ02;Q8C7C4	High mobility group protein B1 (Fragment);High mobility group protein B1;High mobility group box 1;High mobility group box 1;Hmgb1 protein;Uncharacterized protein (Fragment);Uncharacterized protein;Uncharacterized protein (Fragment)	1.76188	0.732265	0.584653	0.809054
Q8R016	Bleomycin hydrolase	0.937021	1.4094	1.39881	1.55716
Q3TW51;Q3UZI3;Q78PY7	Uncharacterized protein;Uncharacterized protein;Staphylococcal nuclease domain-containing protein 1	1.44922	1.59224	1.23679	1.75895
Q9CQI7	U2 small nuclear ribonucleoprotein B''	0.967757	1.3876	1.35032	1.53256
Q9R1P3	Proteasome subunit beta type-2	1.04419	1.4203	1.32398	1.56798
Q3TXJ4;Q99JZ4	Uncharacterized protein;GTP-binding protein SAR1a	1.03098	1.0795	1.08662	1.19107
P61750;Q14BR4	ADP-ribosylation factor 4	0.775284	0.943931	0.878495	1.04086
Q9ERK4	Exportin-2	0.801058	1.04927	1.20306	1.15638
A0A087WQ94;A0A087WQM0;A0A087WQS0;A0A087WRU0;A0A1D5RM59;E9Q0S6	Tensin 1 (Fragment);Tensin 1;Tensin 1;Tensin 1 (Fragment);Tensin 1;Tensin 1	0.305987	0.531729	0.64274	0.5858
Q3THN2;Q91YP3	Uncharacterized protein;Deoxyribose-phosphate aldolase	0.975731	0.930939	1.07997	1.02481
Q3UFY7	7-methylguanosine phosphate-specific 5'-nucleotidase	0.641959	0.613295	0.600534	0.674232
Q07076;Q3TJ49;Q8BP75;Q922A2	Annexin A7;Annexin;Annexin;Annexin	1.00792	1.04857	1.01648	1.15216
P08030	Adenine phosphoribosyltransferase	0.94784	1.15313	0.900824	1.26343
A0A158SIT3;Q9WV03	DNA segment, human DXS9928E;Protein FAM50A	1.50497	1.10916	1.0841	1.21166
E9QJX9;Q3UDU1;Q9QXJ2;Q9QZE4	Signal transducer and activator of transcription	1.60002	0.861428	0.83399	0.940883
Q8BXK9	Chloride intracellular channel protein 5	1.2459	1.13456	1.27169	1.23743
F8WJD4;Q80X82	Symplekin	0.976269	1.20712	1.32376	1.31651
P35991	Tyrosine-protein kinase BTK	0.715727	0.910228	0.840422	0.991953
O08582	GTP-binding protein 1	1.34326	1.28851	1.62305	1.40382
P61082	NEDD8-conjugating enzyme Ubc12	1.09936	1.26755	1.25918	1.37829
A2AFI9;A2AFJ1;Q3UX53;Q60973	Histone-binding protein RBBP7;Histone-binding protein RBBP7;Uncharacterized protein;Histone-binding protein RBBP7	1.21228	1.46978	1.78246	1.59779
B2RX08;E9Q397;Q3UGX2;Q3UGY4	Spectrin beta chain	1.19074	1.0116	1.27828	1.09959
P28474;Q6P5I3	Alcohol dehydrogenase class-3;S-(hydroxymethyl)glutathione dehydrogenase	0.657315	0.713905	0.565838	0.774686
Q8VDV3	Guanine nucleotide exchange factor for Rab-3A	1.59545	2.17733	2.95885	2.36011
Q5EBP9;Q62318	Tripartite motif-containing 28;Transcription intermediary factor 1-beta	0.8654	0.836848	0.826144	0.906419
Q9CXL3	Uncharacterized protein C7orf50 homolog	0.502922	0.818617	0.751053	0.886136
Q3TY95;Q60823	MCG22777, isoform CRA_a;RAC-beta serine/threonine-protein kinase	1.04952	0.98348	0.973893	1.06422
A2AUD5;Q3TAI4;Q9CYZ2;Q9CZ22	Tumor protein D54;Tumor protein D52-like 2, isoform CRA_c;Tumor protein D54;Uncharacterized protein	0.663729	0.643512	0.759197	0.695951
Q9CXX1;Q9DB05	Uncharacterized protein;Alpha-soluble NSF attachment protein	1.16742	1.26764	1.93558	1.37061
Q9Z2E1	Methyl-CpG-binding domain protein 2	1.12168	1.26517	1.45573	1.36767
F8WJK8;Q3U8D2;Q3U9V1;Q99L47	Hsc70-interacting protein;Uncharacterized protein;Uncharacterized protein;Hsc70-interacting protein	1.09602	1.0159	0.932353	1.09733
A2AI52;Q3UQ26;Q80U87	Ubiquitin carboxyl-terminal hydrolase 8;Uncharacterized protein (Fragment);Ubiquitin carboxyl-terminal hydrolase 8	1.0056	0.958023	1.03675	1.03369
B7ZNL8;Q3ULP8;Q3UQN6;Q69Z76;Q91VU7	Pseudouridylate synthase 7;Uncharacterized protein;Uncharacterized protein (Fragment);MKIAA1897 protein (Fragment);Pseudouridylate synthase 7	1.91743	1.77663	1.53911	1.91678
Q91V64	Isochorismatase domain-containing protein 1	0.751128	0.838908	0.911586	0.903983
Q99L27	GMP reductase 2	0.774306	0.789918	0.849763	0.850866
P08228	Superoxide dismutase [Cu-Zn]	0.552982	0.809648	1.04472	0.869958
Q8BFY9	Transportin-1	1.1771	1.02245	1.04645	1.09749
P59325;Q3TQR3	Eukaryotic translation initiation factor 5;MCG118037	1.62046	1.12569	1.27222	1.20602
Q3U4A3;Q69ZP6;Q9CWK3	Uncharacterized protein;MKIAA1178 protein (Fragment);CD2 antigen cytoplasmic tail-binding protein 2	2.33483	1.5484	1.48947	1.65481
B2RSV4;Q921M3	Splicing factor 3b, subunit 3;Splicing factor 3B subunit 3	1.22449	1.13616	1.19986	1.21409
A0A140T8J4;Q9R257	Heme-binding protein 1	0.874684	0.999424	1.62943	1.06783
Q80UL3;Q9R0N0	Galactokinase 1;Galactokinase	0.651684	0.747937	0.701211	0.798771
O54984	ATPase Asna1	1.03713	0.878354	0.938614	0.938011
Q80ZZ0;Q9WVK4	EH-domain containing 1;EH domain-containing protein 1	0.674646	0.706599	0.708559	0.754412
Q569Z5	Probable ATP-dependent RNA helicase DDX46	1.18971	1.46413	1.65231	1.56191
Q8VE70	Programmed cell death protein 10	0.831818	0.890353	0.968128	0.949373
Q60960	Importin subunit alpha-5	1.92973	2.02203	2.31232	2.15151
Q99KQ4	Nicotinamide phosphoribosyltransferase	1.15587	1.20024	1.22126	1.27668
P25799	Nuclear factor NF-kappa-B p105 subunit	0.734165	0.564067	0.46034	0.599361
A2RTT4;P61089	MCG4297;Ubiquitin-conjugating enzyme E2 N	0.574548	0.723835	0.725815	0.768055
A1E5T5;P51807;Q9DAS3	Tctex-1;Dynein light chain Tctex-type 1;Uncharacterized protein	1.30711	1.34714	1.52139	1.42719
A2ATP5;A2ATP6;A7UQY4;G8JL68;Q8C854	Myelin expression factor 2;Myelin expression factor 2;Uncharacterized protein;Myelin expression factor 2 (Fragment);Myelin expression factor 2	0.917734	0.742763	0.674653	0.785774
A2AH85;O08810;Q3TMY8;Q3U5Q3;Q543F1;Q6A0E3;Q7TMX4	116 kDa U5 small nuclear ribonucleoprotein component;116 kDa U5 small nuclear ribonucleoprotein component;Uncharacterized protein;Uncharacterized protein;Uncharacterized protein;MKIAA0031 protein (Fragment);Elongation factor Tu GTP binding domain containing 2	2.07529	1.53093	1.27858	1.61872
Q61686	Chromobox protein homolog 5	0.603493	0.642184	0.800704	0.678603
Q9JK81	UPF0160 protein MYG1, mitochondrial	0.875533	1.13516	1.18235	1.19909
Q9QUM9	Proteasome subunit alpha type-6	0.711776	0.825958	0.800219	0.872101
A0AUN0;G3X928;Q4G0C0;Q6NZC7	Sec23ip protein (Fragment);SEC23-interacting protein;Sec23 interacting protein;SEC23-interacting protein	1.14971	1.23186	1.04047	1.29819
B2RXM7;B7ZWI2;Q9D1J3	MCG113697;1110005A23Rik protein;SAP domain-containing ribonucleoprotein	1.03012	0.857266	0.83284	0.903192
Q3UI30;Q5SUS9;Q5SUT0;Q61545;Q6NVA3;Q9CRS5	Uncharacterized protein;RNA-binding protein EWS;RNA-binding protein EWS;RNA-binding protein EWS;Ewing sarcoma breakpoint region 1;Uncharacterized protein (Fragment)	0.793081	0.804921	0.891694	0.846212
P17751	Triosephosphate isomerase	0.643178	0.776947	0.859004	0.81651
P24668;Q3UF03;Q3UKQ5	Cation-dependent mannose-6-phosphate receptor;Uncharacterized protein;Mannose-6-phosphate receptor, cation dependent, isoform CRA_a	1.23167	1.35832	1.40501	1.42456
Q3TQY2;Q8CBY8	Uncharacterized protein;Dynactin subunit 4	1.10304	1.08532	0.924759	1.1372
P54103	DnaJ homolog subfamily C member 2	1.74962	2.03906	1.69237	2.13586
E9Q794;Q3U3A7;Q3UII8;Q3UKM9;Q6ZPV1;Q924K8	Metastasis-associated protein MTA3;Metastasis-associated protein MTA3;Metastasis-associated protein MTA3;Uncharacterized protein;MKIAA1266 protein (Fragment);Metastasis-associated protein MTA3	1.43279	1.29749	1.49955	1.3585
F8VQC1	Signal recognition particle subunit SRP72	1.11332	1.30508	1.52711	1.36157
E9QLL2;Q8BUT2;Q8BZ98	Dynamin-3;Uncharacterized protein;Dynamin-3	0.751067	0.964484	1.16372	1.00506
P99026	Proteasome subunit beta type-4	0.640167	0.919497	0.971511	0.956446
P70362;Q8C2D2;Q9CWQ7	Ubiquitin recognition factor in ER-associated degradation protein 1;Uncharacterized protein;Uncharacterized protein	1.10703	1.08317	0.953915	1.1254
Q8BNU0	Armadillo repeat-containing protein 6	1.31697	1.16852	1.17312	1.21265
Q6P2B1	Transportin-3	1.097	1.37583	1.59477	1.42771
Q3TDA7;Q9WVE8	Protein kinase C and casein kinase substrate in neurons 2, isoform CRA_a;Protein kinase C and casein kinase substrate in neurons protein 2	1.75026	1.4886	1.66783	1.54445
Q5DTM8	E3 ubiquitin-protein ligase BRE1A	1.21558	0.794293	0.930031	0.823534
A0A1L1SSX7;F6VG18;F6VTH5;Q3UHL8;Q8CDG8;Q9JHQ5	Leucine zipper transcription factor-like protein 1 (Fragment);Leucine zipper transcription factor-like protein 1 (Fragment);Leucine zipper transcription factor-like protein 1 (Fragment);Uncharacterized protein (Fragment);Uncharacterized protein;Leucine zipper transcription factor-like protein 1	1.0144	0.917324	0.900782	0.950682
Q9QZB9	Dynactin subunit 5	0.986612	1.09765	1.17194	1.13706
Q9CQM9	Glutaredoxin-3	1.33671	1.50868	1.63353	1.56277
Q8C5X6	Flap endonuclease 1	1.07302	1.06153	1.65711	1.09863
P06745	Glucose-6-phosphate isomerase	0.6231	0.700146	0.696083	0.724454
Q8CFI7	DNA-directed RNA polymerase II subunit RPB2	1.25219	0.965328	1.02364	0.998247
Q01853	Transitional endoplasmic reticulum ATPase	1.01452	1.09035	1.15215	1.12698
P14576	Signal recognition particle 54 kDa protein	1.38972	1.74747	2.23477	1.80472
Q8BTZ7	Mannose-1-phosphate guanyltransferase beta	0.848867	0.920966	0.817942	0.950207
O35955;Q3UNP9	Proteasome subunit beta type-10;Proteasome subunit beta type	1.08021	0.901851	0.899638	0.930083
P50247;Q3TF14;Q3U4D1	Adenosylhomocysteinase	0.559867	0.802009	0.761162	0.825225
Q9CWI3	BRCA2 and CDKN1A-interacting protein	1.81591	1.15273	1.20527	1.18536
Q99KP6	Pre-mRNA-processing factor 19	0.959572	1.30338	1.34288	1.33691
Q6PAR5	GTPase-activating protein and VPS9 domain-containing protein 1	1.56102	1.27227	1.44545	1.30479
Q543N5;Q9QYB1	Chloride intracellular channel protein;Chloride intracellular channel protein 4	0.671073	1.08879	1.31043	1.11661
Q9WVQ5	Methylthioribulose-1-phosphate dehydratase	0.865443	0.927309	1.10717	0.948899
Q3TK29;Q3TSG8;Q3UPJ8;Q922R9;Q922Z3;Q9CQN1	Uncharacterized protein;Uncharacterized protein;Uncharacterized protein;Trap1 protein (Fragment);Trap1 protein (Fragment);Heat shock protein 75 kDa, mitochondrial	2.57746	1.61202	1.44083	1.6478
P09411	Phosphoglycerate kinase 1	0.814055	0.865649	0.802742	0.884783
Q9Z2X1	Heterogeneous nuclear ribonucleoprotein F	0.674314	0.799759	0.737521	0.817395
A0A0N4SV66;A0AUV1;A2AB79;A3KPD0;B2RVF0;C0HKE1;C0HKE2;C0HKE3;C0HKE4;C0HKE5;C0HKE6;C0HKE7;C0HKE8;C0HKE9;Q8BFU2;Q8CGP4;Q8CGP5;Q8CGP6;Q8CGP7;Q8R1M2	Histone H2A;Histone H2A (Fragment);Histone H2A;Histone H2A;Histone H2A;Histone H2A type 1-B;Histone H2A type 1-C;Histone H2A type 1-D;Histone H2A type 1-E;Histone H2A type 1-G;Histone H2A type 1-I;Histone H2A type 1-N;Histone H2A type 1-O;Histone H2A type 1-P;Histone H2A type 3;Histone H2A;Histone H2A type 1-F;Histone H2A type 1-H;Histone H2A type 1-K;Histone H2A.J	1.50615	1.71619	2.29382	1.75331
Q9D8B3	Charged multivesicular body protein 4b	1.86068	1.12493	0.956854	1.14922
Q69ZX3	MKIAA0866 protein (Fragment)	1.25966	0.587673	0.407182	0.600191
Q3TUQ7;Q5EG47	Non-specific serine/threonine protein kinase;5'-AMP-activated protein kinase catalytic subunit alpha-1	1.22324	1.45723	1.68456	1.48787
Q3UL32;Q9QYI3	Uncharacterized protein;DnaJ homolog subfamily C member 7	1.52289	1.26506	1.15462	1.28964
A0JNY7;G3XA17;Q62448	Eukaryotic translation initiation factor 4, gamma 2;Eukaryotic translation initiation factor 4 gamma 2;Eukaryotic translation initiation factor 4 gamma 2	1.07717	1.2553	1.03686	1.27936
B2RRE8	CD2-associated protein	1.08903	0.951964	0.917254	0.969451
A0A0G2JFY5;A0A0G2JGW9;Q0P6B2;Q3TIS5;Q3TUE1;Q3UUU2;Q91WJ8	Far upstream element-binding protein 1;Far upstream element-binding protein 1;Far upstream element (FUSE) binding protein 1;Uncharacterized protein;Far upstream element-binding protein 1;Far upstream element-binding protein 1;Far upstream element-binding protein 1	0.930342	0.931817	0.61997	0.94867
Q60972	Histone-binding protein RBBP4	2.34346	1.54461	1.6087	1.57201
Q3TM92;Q91W96	Anaphase promoting complex subunit 4, isoform CRA_b;Anaphase-promoting complex subunit 4	0.716912	0.724102	0.723143	0.736559
Q3TPZ5;Q99KJ8	Dynactin 2;Dynactin subunit 2	0.727531	0.847132	0.898609	0.861393
Q3TBZ6;Q9D1J1	Uncharacterized protein;Adaptin ear-binding coat-associated protein 2	1.36559	1.36034	1.79456	1.38306
O08583	THO complex subunit 4	1.43636	1.083	0.964346	1.10094
G3UYJ7	Predicted gene 20441 (Fragment)	0.882951	1.11034	0.922128	1.12828
P11499;Q71LX8	Heat shock protein HSP 90-beta;Heat shock protein 84b	2.50502	1.59661	1.39225	1.62113
A0A0R4J107;Q8R146	Acylamino-acid-releasing enzyme (Fragment);Acylamino-acid-releasing enzyme	0.830784	0.97192	1.26536	0.986376
Q3U4Z7;Q3V1M8;Q8VDJ3	High density lipoprotein (HDL) binding protein, isoform CRA_d;Uncharacterized protein;Vigilin	1.18649	1.08688	0.784513	1.10301
Q60737;Q61177	Casein kinase II subunit alpha;Casein kinase II alpha subunit	1.10672	1.29066	1.3817	1.30964
P17182;Q5FW97	Alpha-enolase;Enolase 1, alpha non-neuron	0.693707	0.766665	0.804534	0.777322
P57759	Endoplasmic reticulum resident protein 29	0.872007	0.986964	1.04971	0.999608
Q3U0V1	Far upstream element-binding protein 2	1.17527	1.12059	0.999783	1.1329
Q3UIA5;Q9WTX6	Uncharacterized protein;Cullin-1	1.39926	1.30812	1.42861	1.32083
E9PXB7;Q8CFI0	E3 ubiquitin-protein ligase NEDD4-like	1.07848	1.03587	1.14314	1.04536
Q8BJY1	26S proteasome non-ATPase regulatory subunit 5	0.989161	1.01875	1.10273	1.02771
O55135;Q3U740;Q3U818;Q3UA13;Q3UBJ6;Q545K4	Eukaryotic translation initiation factor 6	1.05574	0.978649	0.993976	0.986957
P97355	Spermine synthase	0.961291	1.05675	1.12115	1.06423
P97494;Q3TEF1	Glutamate--cysteine ligase catalytic subunit;Glutamate-cysteine ligase, catalytic subunit, isoform CRA_c	0.910421	0.951271	1.58955	0.957072
B2RSC8;P46935	E3 ubiquitin-protein ligase;E3 ubiquitin-protein ligase NEDD4	1.32279	1.03375	1.02129	1.039
Q3U0S4;Q7TSG2	Uncharacterized protein;RNA polymerase II subunit A C-terminal domain phosphatase	1.2742	1.02781	1.06737	1.03182
Q60I30;Q9D892	Inosine triphosphate pyrophosphatase	0.819917	1.00368	0.969439	1.00548
Q3V214;Q80UW8;Q8R0H0	MCG13422, isoform CRA_a;DNA-directed RNA polymerases I, II, and III subunit RPABC1;Polr2e protein	1.0729	0.799509	0.706786	0.800387
O35864	COP9 signalosome complex subunit 5	0.837619	1.00601	0.962295	1.00676
G3UXG7;G3UZA4;G3UZJ5;G3UZX4;N0E462;N0E463;N0E4C0;N0E4C5;P67871	Casein kinase II subunit beta;Casein kinase II subunit beta (Fragment);Casein kinase II subunit beta (Fragment);Casein kinase II subunit beta;Casein kinase II subunit beta;Casein kinase II subunit beta;Casein kinase II subunit beta;Casein kinase II subunit beta;Casein kinase II subunit beta	1.53426	1.61674	1.84837	1.61772
O88543;Q3UQL2	COP9 signalosome complex subunit 3;Uncharacterized protein	0.663539	0.940859	1.08619	0.94084
A6ZI44;P05064;Q5FWB7	Fructose-bisphosphate aldolase;Fructose-bisphosphate aldolase A;Fructose-bisphosphate aldolase	0.994055	1.05015	0.979936	1.04786
Q8BFR5	Elongation factor Tu, mitochondrial	0.820787	0.87641	0.919735	0.874453
Q9D1R9	60S ribosomal protein L34	1.85136	1.59933	1.72918	1.59351
E9QL65;Q8CI04	Conserved oligomeric Golgi complex subunit 3	0.901054	1.07234	1.24191	1.06713
Q8BK67	Protein RCC2	0.953729	1.20592	1.33626	1.19996
Q3UWW9;Q5BKQ9;Q7TMI0;Q8BG32	Uncharacterized protein;MCG19050, isoform CRA_d;Psmd11 protein (Fragment);26S proteasome non-ATPase regulatory subunit 11	1.47393	1.42883	1.37923	1.42015
A2ABY3;Q3TLU0;Q3USD5;Q540F5;Q922E4	Ethanolamine-phosphate cytidylyltransferase;Uncharacterized protein;Phosphate cytidylyltransferase 2, ethanolamine, isoform CRA_a;CTP:ethanolaminephosphate cytidylyltransferase;Ethanolamine-phosphate cytidylyltransferase	1.06877	0.863062	0.884647	0.857054
Q91VK1	Basic leucine zipper and W2 domain-containing protein 2	1.18632	1.32839	1.20249	1.31844
A0A0A0MQA3;A0A0R4J0X5;P07758;Q00896	Alpha-1-antitrypsin 1-1;Alpha-1-antitrypsin 1-3;Alpha-1-antitrypsin 1-1;Alpha-1-antitrypsin 1-3	0.260157	0.301044	0.282663	0.298785
A2A432;E9PXY1	Cullin-4B	1.13614	1.22045	1.17937	1.21017
A0A1L1SVK0;Q61206;Q8BTA2	Platelet-activating factor acetylhydrolase IB subunit beta (Fragment);Platelet-activating factor acetylhydrolase IB subunit beta;Uncharacterized protein	0.735501	0.969296	0.85741	0.960709
A0JNY3;Q8BUV3	Gephyrin	1.15628	1.18216	1.06808	1.17107
P54728;Q3TJ52;Q3U041;Q3UQN3;Q6NVC3	UV excision repair protein RAD23 homolog B;Uncharacterized protein;Uncharacterized protein;Uncharacterized protein;Rad23b protein	0.769718	0.911961	0.799685	0.901966
D3Z656	Synaptojanin-1	1.16022	1.07671	1.16986	1.06235
Q543B9;Q8C6A3;Q9QUR6	Prolyl endopeptidase;Uncharacterized protein;Prolyl endopeptidase	1.09192	1.21412	0.99274	1.19423
Q3TN31;Q3UIT9;Q542H2;Q9Z2U0	Proteasome subunit alpha type;Proteasome subunit alpha type;Proteasome subunit alpha type;Proteasome subunit alpha type-7	0.93781	1.13013	1.19642	1.10964
B2RQV1;Q8BWZ3	RIKEN cDNA C330023M02, isoform CRA_a;N-alpha-acetyltransferase 25, NatB auxiliary subunit	1.36772	1.77258	1.71392	1.73962
P17426	AP-2 complex subunit alpha-1	1.16907	1.58646	2.26486	1.55666
Q05816;Q497I3	Fatty acid-binding protein, epidermal;Fatty acid binding protein 5, epidermal	0.766313	1.86181	2.18437	1.82658
A0A087WSP5;Q3TW11;Q8C3V4;Q8C497	Signal transducer and activator of transcription	1.69683	1.22041	1.29326	1.19654
B1AYC9;Q8R5A3	Amyloid beta (A4) protein-binding, family B, member 1 interacting protein;Amyloid beta A4 precursor protein-binding family B member 1-interacting protein	1.16334	0.907594	0.796148	0.889465
Q3U6U7;Q3UDG2	Uncharacterized protein	1.40493	1.27118	1.29616	1.24479
A0A1B0GSX0;P06151;Q564E2	L-lactate dehydrogenase;L-lactate dehydrogenase A chain;L-lactate dehydrogenase	0.894303	1.09136	1.01923	1.06754
A0A0G2JEC4;Q9JK48	Endophilin-B1	1.14413	1.23464	1.40891	1.20755
Q9D1M0	Protein SEC13 homolog	0.928781	1.07164	0.991192	1.04783
Q4VBX4;Q9D2M8	MCG127675;Ubiquitin-conjugating enzyme E2 variant 2	0.630616	0.959917	1.0235	0.938277
A2BH40;E9QAQ7	AT-rich interactive domain-containing protein 1A	1.00518	0.787776	0.695744	0.768666
A0A0R4J0U2;Q0VGB7	Serine/threonine-protein phosphatase 4 regulatory subunit 2	1.32272	1.57234	1.58668	1.53273
A1A4T2;Q8BHN3	Alpha glucosidase 2 alpha neutral subunit;Neutral alpha-glucosidase AB	0.64217	0.728326	0.763102	0.708288
E9Q8N5;Q08EB5;Q08EB6;Q8BRT1	CLIP-associating protein 2	0.953586	1.20236	1.23578	1.16887
P63073;Q3TK95	Eukaryotic translation initiation factor 4E;Uncharacterized protein	1.17386	1.43039	1.48686	1.38851
G3UXL2;Q3TI27;Q3UPD5;Q9D7G0	Phosphoribosyl pyrophosphate synthetase 1-like 3;Uncharacterized protein;Uncharacterized protein;Ribose-phosphate pyrophosphokinase 1	1.06083	1.27547	1.42544	1.23419
P70349	Histidine triad nucleotide-binding protein 1	1.94332	2.62417	1.85706	2.53707
P53811;Q8JZZ5	Phosphatidylinositol transfer protein beta isoform	0.939571	1.07222	0.993615	1.03607
B8JJM5;B8JJN0;P04186;Q3UEG8	Complement factor B;Predicted gene 20547;Complement factor B;Complement factor B, isoform CRA_a	0.499795	0.845124	0.745815	0.81648
Q3U2G2;Q571M2;Q61316	Heat shock 70 kDa protein 4;MKIAA4025 protein (Fragment);Heat shock 70 kDa protein 4	1.19967	1.19843	1.19755	1.15736
F6RPJ9;Q8CGB9	Insulin-degrading enzyme (Fragment);Insulin degrading enzyme	0.900061	1.12316	1.17099	1.084
Q9EPL8	Importin-7	2.2281	1.65068	1.46888	1.59251
A2ADY9	Protein DDI1 homolog 2	1.29322	0.935604	0.906612	0.901302
P32233;Q5NBZ3;Q8BNS0	Developmentally-regulated GTP-binding protein 1;Uncharacterized protein;Uncharacterized protein	1.45789	1.57302	1.59446	1.5147
P08249	Malate dehydrogenase, mitochondrial	0.752022	0.976023	0.986794	0.939813
A0A1S6GWH5;B9EHN0;Q02053	Uncharacterized protein;Ubiquitin-activating enzyme E1, Chr X;Ubiquitin-like modifier-activating enzyme 1	0.764934	0.855477	0.855552	0.821705
A0A140LIZ5;P54775;Q3TFA5;Q3TUN5;Q569X4	26S proteasome regulatory subunit 6B;26S proteasome regulatory subunit 6B;Uncharacterized protein;Uncharacterized protein;Proteasome (Prosome, macropain) 26S subunit, ATPase, 4	0.947102	1.21078	1.17904	1.16198
A0A0R4J0M9;Q80T83;Q8CDG3	Deubiquitinating protein VCIP135;MKIAA1850 protein (Fragment);Deubiquitinating protein VCIP135	1.05327	1.09958	1.22207	1.05381
P60670;Q3UDU9;Q3UE06	Nuclear protein localization protein 4 homolog;Uncharacterized protein;Uncharacterized protein	0.7713	1.1232	1.17216	1.07599
Q99KD5	Protein unc-45 homolog A	1.32294	0.934474	0.976511	0.894502
A0A0A6YW28;P35123;Q3TEX8;Q921M8	Ubiquitin carboxyl-terminal hydrolase 4;Ubiquitin carboxyl-terminal hydrolase 4;Uncharacterized protein;Usp4 protein	1.34798	1.75764	2.19398	1.68134
Q9R1T2	SUMO-activating enzyme subunit 1	0.837239	0.949166	0.961368	0.907615
F6RJV6;Q9JJK2	LanC-like protein 2 (Fragment);LanC-like protein 2	0.81167	0.744552	0.970355	0.711936
D3YZC9	Splicing factor 1	0.944563	0.949207	0.914768	0.906898
Q4FJU3;Q9DCT8	Crip2 protein;Cysteine-rich protein 2	0.528823	0.649399	0.755109	0.620118
Q8BTI8	Serine/arginine repetitive matrix protein 2	2.26106	1.32747	1.19117	1.26557
A0A0A6YWP6;A0A0A6YX18;Q8BVE3	V-type proton ATPase subunit H	1.02564	1.2763	1.40256	1.21529
P51859	Hepatoma-derived growth factor	1.06998	0.859818	0.787494	0.818097
P10711;Q3UWX7	Transcription elongation factor A protein 1;Uncharacterized protein	1.35832	1.16518	1.2525	1.1084
Q3UW66;Q505N7;Q99J99	Sulfurtransferase;Sulfurtransferase;3-mercaptopyruvate sulfurtransferase	0.661702	0.839519	1.27978	0.797083
Q3TNH0;Q3U7B3;Q3UR33;Q61029	Uncharacterized protein;Uncharacterized protein;Uncharacterized protein;Lamina-associated polypeptide 2, isoforms beta/delta/epsilon/gamma	1.15736	1.67072	1.98156	1.58331
P08032	Spectrin alpha chain, erythrocytic 1	1.45141	1.28695	1.78049	1.21955
Q99LF4	tRNA-splicing ligase RtcB homolog	0.762222	0.93672	0.897562	0.887146
Q8BP47	Asparagine--tRNA ligase, cytoplasmic	1.60531	1.92497	1.92973	1.82197
D3Z315;O89079;Q9D1J2	Coatomer subunit epsilon (Fragment);Coatomer subunit epsilon;Coatomer subunit epsilon	0.730509	0.859723	0.844793	0.813361
P47911;Q3UCH0	60S ribosomal protein L6	2.18078	1.71238	1.50467	1.61966
Q7TNV0	Protein DEK	2.9637	2.84749	3.75901	2.69196
G3UXY0;G3UXZ5;P97371;Q5HZK3	Proteasome activator complex subunit 1;Proteasome activator complex subunit 1 (Fragment);Proteasome activator complex subunit 1;Proteasome (Prosome, macropain) 28 subunit, alpha	1.04529	1.02327	0.974735	0.966614
Q99LB6	Methionine adenosyltransferase 2 subunit beta	1.00922	1.06512	1.20302	1.00393
Q5SWD9	Pre-rRNA-processing protein TSR1 homolog	2.1525	1.31413	0.993183	1.23821
Q6ZQ84;Q9JLV5	MKIAA0617 protein (Fragment);Cullin-3	0.910047	0.956949	0.922706	0.899388
P70677	Caspase-3	1.41916	1.70616	2.51306	1.60086
Q3TUX3;Q3UPK6;Q9Z2U1	Proteasome subunit alpha type;Proteasome subunit alpha type;Proteasome subunit alpha type-5	0.836758	1.06972	1.08117	1.0011
B2M1R7;Q61990	Poly(RC) binding protein 2;Poly(rC)-binding protein 2	1.06474	1.38426	1.32853	1.2951
Q3UTI7;Q9QUR7	Peptidyl-prolyl cis-trans isomerase;Peptidyl-prolyl cis-trans isomerase NIMA-interacting 1	1.78041	1.94398	1.58292	1.81839
P20108	Thioredoxin-dependent peroxide reductase, mitochondrial	0.743559	1.14314	1.55265	1.06865
Q07456	Protein AMBP	1.0173	0.986578	1.2461	0.921389
B2RTM0;P62806	Histone H4	1.2351	2.18404	3.60878	2.03973
Q9EQH2	Endoplasmic reticulum aminopeptidase 1	0.862756	0.808626	0.878838	0.754037
P16110;Q3V471;Q8C253	Galectin-3;Galectin (Fragment);Galectin	0.870567	1.38283	1.36807	1.28837
Q3UBU9;Q62446	Peptidylprolyl isomerase;Peptidyl-prolyl cis-trans isomerase FKBP3	1.40741	1.37905	1.26629	1.28477
P09528	Ferritin heavy chain	0.363854	0.802772	0.327403	0.746305
P62827;Q3ULW0	GTP-binding nuclear protein Ran	0.924316	1.27868	1.34911	1.18786
A0A1W2P7L7;P59708	Splicing factor 3B subunit 6 (Fragment);Splicing factor 3B subunit 6	0.801912	0.964205	0.962114	0.895443
Q61768	Kinesin-1 heavy chain	1.25175	0.971723	0.804484	0.900181
B2RY56;S4R2B0	RNA-binding protein 25;RNA-binding protein 25 (Fragment)	1.39271	1.3024	1.33046	1.2051
Q6ZQ08	CCR4-NOT transcription complex subunit 1	0.846475	1.13775	1.20185	1.05221
Q3TWG5;Q8R1Q8	Dynein cytoplasmic 1 light intermediate chain 1;Cytoplasmic dynein 1 light intermediate chain 1	0.686835	0.741461	0.767691	0.683156
Q3TG12;Q3TI98;Q9WUA2	Uncharacterized protein (Fragment);Uncharacterized protein;Phenylalanine--tRNA ligase beta subunit	1.29346	1.28404	1.26331	1.17793
Q3TH57;Q8CGF7	MCG127945, isoform CRA_a;Transcription elongation regulator 1	1.31018	1.41429	1.28214	1.29538
O08749	Dihydrolipoyl dehydrogenase, mitochondrial	0.632362	0.795554	0.870354	0.728381
Q58EV2	Apoa1 protein	0.477652	0.780963	0.49179	0.714187
Q3ULL5;Q99L45	Eif2s2 protein;Eukaryotic translation initiation factor 2 subunit 2	2.54199	2.02347	1.75205	1.84705
A1L3B8;P26516	Proteasome (Prosome, macropain) 26S subunit, non-ATPase, 7;26S proteasome non-ATPase regulatory subunit 7	0.749268	1.19501	1.26417	1.09021
P70168;Q3TFE8;Q7TSZ6	Importin subunit beta-1;Uncharacterized protein;Karyopherin (Importin) beta 1	1.44142	1.16352	1.30499	1.06071
Q3U0B3	Dehydrogenase/reductase SDR family member 11	1.03554	1.54532	2.59777	1.40741
A5GZX3;Q9CPU0	Lactoylglutathione lyase	0.928105	1.31467	1.40801	1.19635
P25911;Q3TCS3;Q3U6Q5;Q8CEI0	Tyrosine-protein kinase Lyn;Tyrosine-protein kinase;Tyrosine-protein kinase;Tyrosine-protein kinase	0.91334	1.20188	1.56467	1.09261
P27048;P63163;Q3UN87	Small nuclear ribonucleoprotein-associated protein B;Small nuclear ribonucleoprotein-associated protein N;Small nuclear ribonucleoprotein-associated protein	1.35037	1.83482	1.46046	1.66598
Q8CGY8	UDP-N-acetylglucosamine--peptide N-acetylglucosaminyltransferase 110 kDa subunit	1.19268	1.60053	1.50633	1.45274
Q3UH59;Q5SV64;Q61879	Myosin-10	1.02374	0.586027	0.549925	0.531401
P52479	Ubiquitin carboxyl-terminal hydrolase 10	2.2658	2.21034	2.16084	2.00109
P43247;Q3TZI5;Q80V79	DNA mismatch repair protein Msh2;DNA mismatch repair protein;DNA mismatch repair protein	1.43505	1.69963	2.06079	1.53773
P27612	Phospholipase A-2-activating protein	0.688839	0.907483	0.771455	0.820369
A2AVJ7;Q99PL5	Ribosome-binding protein 1	1.39603	1.54799	1.41976	1.39839
D3YU12;Q8K2T1	NmrA-like family domain-containing protein 1	1.25016	1.42978	1.57702	1.28875
P56480	ATP synthase subunit beta, mitochondrial	0.835453	1.05553	1.47843	0.949403
E9QAZ2;Q3U7D2;Q5M8Q0;Q9CZM2	Ribosomal protein L15;Ribosomal protein L15;Ribosomal protein L15;60S ribosomal protein L15	2.15584	1.90032	1.68873	1.70769
E0CYQ2;Q9CQ48	NudC domain-containing protein 2	0.921914	1.68035	1.7474	1.50919
P46471;Q8BVQ9	26S proteasome regulatory subunit 7	0.750887	1.23633	1.33647	1.10937
B1AX98;E9PV22;Q505F5	Leucine rich repeat containing 47;Leucine-rich repeat-containing protein 47;Leucine-rich repeat-containing protein 47	1.28883	1.37813	1.36155	1.23648
A2AFQ0;Q4JG03;Q7TMY8	E3 ubiquitin-protein ligase HUWE1;Mcl-1 ubiquitin ligase;E3 ubiquitin-protein ligase HUWE1	1.35089	1.23667	1.25165	1.10822
Q9CQT1	Methylthioribose-1-phosphate isomerase	0.569522	0.735281	0.84711	0.658646
Q545E6;Q62348	RNA-binding protein;Translin	0.742286	0.812584	0.923591	0.727186
Q91WC0	Histone-lysine N-methyltransferase setd3	1.48542	1.70885	2.09083	1.52766
Q61753	D-3-phosphoglycerate dehydrogenase	1.20006	1.3637	1.04288	1.21826
E9PZF5;E9Q5H2;P97822;Q3TX26	Acidic leucine-rich nuclear phosphoprotein 32 family member E (Fragment);Acidic leucine-rich nuclear phosphoprotein 32 family member E (Fragment);Acidic leucine-rich nuclear phosphoprotein 32 family member E;Uncharacterized protein	1.40548	1.01873	1.20767	0.910052
Q78ZM0;Q9CSC2;Q9CU14	Sorting nexin 3, isoform CRA_b;Uncharacterized protein (Fragment);Uncharacterized protein (Fragment)	1.00801	1.35218	1.52373	1.20776
A0A1Y7VN70;Q80Y14	Glutaredoxin-related protein 5, mitochondrial;Glutaredoxin-related protein 5, mitochondrial	1.10918	1.49418	1.9703	1.33274
O08997	Copper transport protein ATOX1	1.03237	1.02269	1.02345	0.911631
Q9R0Q6	Actin-related protein 2/3 complex subunit 1A	0.796376	1.06183	1.21418	0.94626
A0A0R4J1N7;D3Z5M4;E9QNT8;G8JL84;Q02357;Q0VGY9	Ankyrin-1;Ankyrin-1;Ankyrin-1;Ankyrin-1;Ankyrin-1;Ank1 protein	1.09079	1.43613	1.89878	1.27823
Q8QZY1	Eukaryotic translation initiation factor 3 subunit L	1.05704	1.64651	1.84488	1.4652
O55142;Q6ZWX1;Q8BQV7;Q9DC85	60S ribosomal protein L35a;MCG1036414;Uncharacterized protein;Uncharacterized protein	1.54932	1.50563	1.25245	1.33949
P42932;Q3UL22;Q6A0F1;Q9WVS5	T-complex protein 1 subunit theta;Chaperonin subunit 8 (Theta), isoform CRA_a;MKIAA0002 protein (Fragment);Chaperonin containing TCP-1 theta subunit	1.35312	1.61231	1.57768	1.43311
Q3TW28;Q3U4M7;Q64514	Uncharacterized protein;Uncharacterized protein;Tripeptidyl-peptidase 2	1.02913	1.93336	1.95503	1.71776
Q3UMM1;Q922F4	Tubulin beta chain;Tubulin beta-6 chain	1.76596	1.17867	1.22465	1.03943
Q20BD0;Q3TMZ8;Q544Z3;Q80XR6;Q99020;Q9D6G1	Heterogeneous nuclear ribonucleoprotein A/B;Uncharacterized protein;Heterogeneous nuclear ribonucleoprotein A/B, isoform CRA_c;Heterogeneous nuclear ribonucleoprotein A/B;Heterogeneous nuclear ribonucleoprotein A/B;Heterogeneous nuclear ribonucleoprotein A/B, isoform CRA_b	1.119	1.30308	0.765434	1.14876
Q3TCH7	Cullin-4A	1.21595	1.5933	2.30031	1.40296
A0A087WQS2;Q9CQC6	Basic leucine zipper and W2 domain-containing protein 1	0.841482	1.35467	1.26347	1.19272
O55201	Transcription elongation factor SPT5	1.50555	0.830342	0.808382	0.730897
B2RT97;Q9WVJ2	Proteasome (Prosome, macropain) 26S subunit, non-ATPase, 13;26S proteasome non-ATPase regulatory subunit 13	0.866374	1.49753	1.71728	1.31759
Q61249	Immunoglobulin-binding protein 1	1.09273	1.1531	1.14493	1.01414
Q8BGS2	BolA-like protein 2	2.37113	2.60645	2.14432	2.28737
E9PVA8	eIF-2-alpha kinase activator GCN1	1.15025	1.55414	1.58344	1.36341
P70122	Ribosome maturation protein SBDS	0.734562	1.0154	1.0537	0.889291
Q3U6A2;Q8C2Q3	Uncharacterized protein;RNA-binding protein 14	0.827504	0.938625	0.95926	0.822044
G3X8Y3	N-alpha-acetyltransferase 15, NatA auxiliary subunit	1.81234	1.62616	1.38386	1.42366
A0A0A6YVV8;A0A0A6YWB0;A0A0A6YXE3;D0EX61;G3X9Q0;Q8C181;Q8CAQ1;Q8CHF5;Q9JKP5	Muscleblind-like protein 1;Muscleblind-like protein 1;Muscleblind-like protein 1;Muscleblind-like 2 isoform 3;Muscleblind-like 1 (Drosophila), isoform CRA_a;Muscleblind-like protein 2;Muscleblind-like 1 (Drosophila), isoform CRA_e;MKIAA0428 protein (Fragment);Muscleblind-like protein 1	1.06471	1.33841	1.12912	1.17099
Q3U3D3;Q790I0;Q9Z1Q9	Uncharacterized protein;Valyl-tRNA synthetase 2, isoform CRA_b;Valine--tRNA ligase	0.722242	1.09113	1.33815	0.954216
O88271	Craniofacial development protein 1	1.11789	0.994772	0.97576	0.86985
Q3U8R9;Q3UBF4;Q3UNH3;Q8CDN6	Uncharacterized protein;Uncharacterized protein;Uncharacterized protein (Fragment);Thioredoxin-like protein 1	1.14916	1.45646	1.64235	1.27352
Q99JT9	1,2-dihydroxy-3-keto-5-methylthiopentene dioxygenase	0.690874	0.848684	0.743204	0.742017
Q9QZL0	Receptor-interacting serine/threonine-protein kinase 3	1.15566	1.55344	1.36377	1.35612
E0CYV0;E9PWE0;F7D432;P23506;Q545L9	Protein-L-isoaspartate O-methyltransferase;Protein-L-isoaspartate O-methyltransferase;Protein-L-isoaspartate O-methyltransferase (Fragment);Protein-L-isoaspartate(D-aspartate) O-methyltransferase;Protein-L-isoaspartate O-methyltransferase	0.830613	0.905619	0.967056	0.789271
Q9CQ18	Ribonuclease H2 subunit C	1.85149	2.30836	2.91061	2.01026
Q8CE96	tRNA (adenine(58)-N(1))-methyltransferase non-catalytic subunit TRM6	0.819232	0.949529	0.756143	0.826307
P56960;Q3UNK6;Q8R2R0;Q9CYJ3	Exosome component 10;Exosome component 10, isoform CRA_c;Exosome component 10;Uncharacterized protein	1.43271	1.69414	1.59662	1.47395
Q570Z8	MKIAA4114 protein (Fragment)	1.39304	1.8644	2.36139	1.61887
E9PZF0	Nucleoside diphosphate kinase	1.13421	1.46411	1.29503	1.2712
Q8CFV9	Riboflavin kinase	1.14344	1.31115	1.30651	1.13774
Q921I1	Serotransferrin	0.626358	1.29631	1.72861	1.12403
Q3U8F5;Q9D8W5	Uncharacterized protein;26S proteasome non-ATPase regulatory subunit 12	1.19682	1.42783	1.38942	1.23434
B8ZXI1	Queuine tRNA-ribosyltransferase accessory subunit 2	1.61228	1.4603	1.39318	1.2616
A0A0G2JEA9;A0A0G2JFX7;A0A0N4SUH6;Q9CWZ3	RNA-binding protein 8A	1.13854	1.40086	1.36385	1.2096
P29699;Q3TIU3;Q3UEK5;Q3UEK9	Alpha-2-HS-glycoprotein;Uncharacterized protein;Uncharacterized protein;Alpha-2-HS-glycoprotein, isoform CRA_a	1.03082	0.832363	0.717378	0.717953
P19324;Q3TJK3;Q3TMD2;Q3TWG9;Q8BV87	Serpin H1;Uncharacterized protein;Uncharacterized protein;Uncharacterized protein;Uncharacterized protein	1.37247	1.31614	1.12049	1.1328
Q9QYS9	Protein quaking	1.17746	1.27565	1.15024	1.09526
A0A0A0MQA5;P68368	Tubulin alpha chain (Fragment);Tubulin alpha-4A chain	1.32177	1.60011	1.86432	1.37342
Q9JHU9	Inositol-3-phosphate synthase 1	1.09333	1.0871	1.00554	0.931927
Q3TDF8;Q3TF02;Q3TL10;Q3U6V5;Q8BWY3	Uncharacterized protein;Uncharacterized protein;Uncharacterized protein;Uncharacterized protein;Eukaryotic peptide chain release factor subunit 1	1.455	1.52794	1.31115	1.30618
Q9QZD9	Eukaryotic translation initiation factor 3 subunit I	1.28548	1.7637	1.78782	1.50722
A0A0R4J0W6;Q9CRC8	Leucine rich repeat containing 40, isoform CRA_a;Leucine-rich repeat-containing protein 40	1.0469	1.41536	1.53738	1.20801
A2BE93;Q3T9S3;Q5U445;Q9EQU5	Protein SET (Fragment);SET translocation;cDNA sequence BC085271;Protein SET	1.28239	1.05001	0.912671	0.895686
Q9JMH6	Thioredoxin reductase 1, cytoplasmic	0.822066	1.10215	0.89552	0.939944
Q9D0M5	Dynein light chain 2, cytoplasmic	1.37473	1.56543	1.45744	1.3281
Q91X72	Hemopexin	1.36084	1.49349	1.41091	1.26651
B2RUC7;Q9Z1Z2	Serine/threonine kinase receptor associated protein;Serine-threonine kinase receptor-associated protein	1.1591	1.80588	1.38283	1.53139
Q99K28	ADP-ribosylation factor GTPase-activating protein 2	1.36696	1.43992	1.24626	1.22101
Q3TS44;Q9R1P4	Proteasome subunit alpha type;Proteasome subunit alpha type-1	1.05451	1.22249	1.15434	1.03572
P68372	Tubulin beta-4B chain	1.61895	1.69425	1.94635	1.43509
P09405;Q3TL52;Q8CD23	Nucleolin;Uncharacterized protein;Uncharacterized protein	2.05192	1.4867	1.21276	1.25901
P63271;Q9Z199	Transcription elongation factor SPT4-A;Transcription elongation factor SPT4-B	0.8099	1.01664	1.06366	0.860365
P00493;Q99KF5	Hypoxanthine-guanine phosphoribosyltransferase;Hypoxanthine phosphoribosyltransferase	0.821204	1.21108	1.1104	1.02445
Q99JF8	PC4 and SFRS1-interacting protein	2.04834	2.51487	3.0329	2.1258
O88544;Q14AI7	COP9 signalosome complex subunit 4;COP9 (Constitutive photomorphogenic) homolog, subunit 4 (Arabidopsis thaliana)	0.719453	0.765242	0.748442	0.644327
F6ZDS4;Q7M739	Nucleoprotein TPR;Nuclear pore complex-associated intranuclear coiled-coil protein TPR	1.06452	1.23707	1.35549	1.0409
Q9D0I9	Arginine--tRNA ligase, cytoplasmic	1.34197	1.85198	1.73711	1.55544
P46061;Q6ZPH4;Q91YS2	Ran GTPase-activating protein 1;MKIAA1835 protein (Fragment);Rangap1 protein	2.36137	2.27151	2.69439	1.90721
Q3UI84;Q99J62	Replication factor C subunit 4	1.30038	1.40727	1.5803	1.17901
O35593;Q3UD26	26S proteasome non-ATPase regulatory subunit 14;Uncharacterized protein	0.932249	1.30727	1.36756	1.09509
Q3UNF6;Q8BGE6	Cysteine protease;Cysteine protease ATG4B	1.25333	1.32771	1.58714	1.10904
Q3UF95;Q9Z1R2	Large proline-rich protein BAG6	1.43502	2.65232	2.95473	2.21341
Q3THQ5;Q60864	Uncharacterized protein;Stress-induced-phosphoprotein 1	1.25052	1.27434	1.3521	1.06032
A1ILG8;Q8BX70	Chorein;Vacuolar protein sorting-associated protein 13C	0.89352	1.52927	1.71083	1.26933
B9EIE9;P46664	Adenylosuccinate synthetase isozyme 2	1.45719	1.71246	1.63555	1.41818
Q8VBV7	COP9 signalosome complex subunit 8	0.914528	1.10472	1.11328	0.913629
P97770	THUMP domain-containing protein 3	1.39156	1.40255	1.41314	1.15973
F7A8H6;O70325;Q3TI34;Q5XJZ8;Q76LV0;S4R1E5	Glutathione peroxidase;Phospholipid hydroperoxide glutathione peroxidase, mitochondrial;Glutathione peroxidase;Glutathione peroxidase (Fragment);Glutathione peroxidase;Glutathione peroxidase	1.33082	1.79928	2.18866	1.48581
Q61699	Heat shock protein 105 kDa	1.85373	1.8906	1.91308	1.56057
P00920	Carbonic anhydrase 2	0.945463	1.56655	2.67097	1.29093
Q5SQ20;Q9EQ61	Pescadillo homolog	2.15615	1.52303	1.49012	1.25392
A0A0N4SVL0;A0A0R4J112;A2AMI2;Q80XI3;Z4YKC4	Eukaryotic translation initiation factor 4 gamma 3	1.79259	1.30286	1.1217	1.07265
Q6PDI5	Proteasome-associated protein ECM29 homolog	1.23108	1.37959	1.44064	1.13536
P07901;Q80Y52	Heat shock protein HSP 90-alpha;Heat shock protein 90, alpha (Cytosolic), class A member 1	2.37127	1.66486	1.62798	1.36939
G5E8J9;Q8CFE4	SCY1-like protein 2	1.0396	1.09056	1.12972	0.896448
Q6PGC1	ATP-dependent RNA helicase DHX29	1.22321	1.19556	1.1655	0.981293
O09172;Q3T9P2;Q4FJZ6	Glutamate--cysteine ligase regulatory subunit;Uncharacterized protein;Gclm protein	1.81211	2.12489	2.83513	1.7415
Q9ERU9	E3 SUMO-protein ligase RanBP2	1.18278	1.62519	2.28344	1.32804
A0A171KXD3;Q3TPF5;Q3UIG8;Q80WB1;Q80WV6;Q8C2D7;Q9JIF0	Protein arginine N-methyltransferase 1;Uncharacterized protein;Uncharacterized protein;Prmt1 protein (Fragment);Prmt1 protein;Uncharacterized protein;Protein arginine N-methyltransferase 1	0.940632	1.29495	1.23176	1.05732
Q4VAI2;Q9D358	Acid phosphatase 1, soluble;Low molecular weight phosphotyrosine protein phosphatase	0.91279	1.44072	1.79222	1.17279
Q3TMH2	Secernin-3	1.09698	1.27422	2.4403	1.03688
P62983;Q642L7	Ubiquitin-40S ribosomal protein S27a;MCG13441	1.34755	1.50086	1.92628	1.22086
Q9D832	DnaJ homolog subfamily B member 4	1.21751	1.89393	2.69219	1.53763
Q99JI4	26S proteasome non-ATPase regulatory subunit 6	1.29941	1.24088	1.07942	1.00568
Q8R0F6	Integrin-linked kinase-associated serine/threonine phosphatase 2C	1.15608	1.3185	1.31495	1.06791
Q9CQ71	Replication protein A 14 kDa subunit	1.0279	1.2085	1.5016	0.976052
P99024	Tubulin beta-5 chain	1.60979	1.58011	1.87711	1.27618
A0A0R4IZY0;Q8C1A5	Thimet oligopeptidase	1.23331	1.1771	0.998537	0.948859
Q9D0C4	tRNA (guanine(37)-N1)-methyltransferase	1.00626	1.5354	1.31517	1.23758
Q3U5Q7	UMP-CMP kinase 2, mitochondrial	1.21613	1.06626	1.00843	0.859048
B7ZWF1;B9EKE9;Q3TQX5;Q62167	Ddx3x protein;Ddx3x protein;Uncharacterized protein;ATP-dependent RNA helicase DDX3X	1.39167	1.98376	1.84063	1.59754
Q3UDE2	Tubulin--tyrosine ligase-like protein 12	1.31042	2.00143	2.33057	1.61136
P62242;Q497E9;Q5M9L9	40S ribosomal protein S8	2.286	1.93991	1.73685	1.56127
P62192;Q542I9	26S proteasome regulatory subunit 4;MCG122657	1.35061	1.2989	1.21882	1.04091
D3Z3F1;Q9D824	Pre-mRNA 3'-end-processing factor FIP1 (Fragment);Pre-mRNA 3'-end-processing factor FIP1	1.56173	1.37729	1.39296	1.0982
P51125;Q8CE80	Calpastatin	0.891145	0.963129	0.816437	0.767625
P25206;Q3UI57;Q3ULD6;Q3UZH2	DNA replication licensing factor MCM3;DNA helicase;DNA helicase;DNA helicase	3.68874	2.83669	2.90896	2.2574
A0A0R4J187;P23475	X-ray repair cross-complementing protein 6	1.10147	1.11746	1.0474	0.886584
Q3TIV6;Q8C1V4;Q8C292;Q8CFK5;Q8R2P8;Q99MN1	Lysine--tRNA ligase	1.4343	1.56708	1.67978	1.24257
A0A1S6GWJ8;Q3THB3;Q3TW40;Q570Z0;Q9D0E1	Uncharacterized protein;Uncharacterized protein;Uncharacterized protein;MKIAA4193 protein (Fragment);Heterogeneous nuclear ribonucleoprotein M	0.894338	1.16681	0.894899	0.925025
O09130	NFATC2-interacting protein	1.2837	1.04352	1.0877	0.826397
A0A087WNV1;A0A087WR52;A0A087WSR7;Q8K2K6	Arf-GAP domain and FG repeat-containing protein 1;Arf-GAP domain and FG repeat-containing protein 1 (Fragment);Arf-GAP domain and FG repeat-containing protein 1;Arf-GAP domain and FG repeat-containing protein 1	0.906859	1.56211	1.23234	1.23613
A0A1S6GWG6;P62814	Uncharacterized protein;V-type proton ATPase subunit B, brain isoform	0.895561	1.16876	1.20623	0.92437
A6X935;E9PVD2;E9Q5L2	Inter alpha-trypsin inhibitor, heavy chain 4;Inter alpha-trypsin inhibitor, heavy chain 4;Inter alpha-trypsin inhibitor, heavy chain 4	0.708191	1.15816	1.22476	0.91588
Q99P31	Hsp70-binding protein 1	1.68397	1.77274	1.98564	1.40128
P54823	Probable ATP-dependent RNA helicase DDX6	0.903717	1.28531	1.40562	1.01483
Q3U7K7;Q3UCL2;Q62191;Q921V6	E3 ubiquitin-protein ligase TRIM21;Uncharacterized protein;E3 ubiquitin-protein ligase TRIM21;Trim21 protein	0.346309	0.562799	0.627377	0.444139
Q9CX34	Protein SGT1 homolog	1.12787	1.30067	1.285	1.02339
P97855;Q571F9	Ras GTPase-activating protein-binding protein 1;MKIAA4115 protein (Fragment)	1.55142	1.92303	1.97076	1.51002
Q8R1B4	Eukaryotic translation initiation factor 3 subunit C	1.94757	1.78311	1.72258	1.39748
Q6P5F9	Exportin-1	1.35527	1.33548	1.35067	1.04368
P49722;Q3UWT6;Q9CZ58	Proteasome subunit alpha type-2;Proteasome subunit alpha type;Proteasome subunit alpha type	1.10159	1.23886	1.23289	0.967635
Q3TJ21;Q3TMZ1;Q922Q4	Pyrroline-5-carboxylate reductase;Pyrroline-5-carboxylate reductase;Pyrroline-5-carboxylate reductase 2	1.04772	1.88598	1.8685	1.47129
Q9CSH3	Exosome complex exonuclease RRP44	0.916269	0.834313	0.78581	0.650532
A0A1D5RM94;Q6PDL0	Cytoplasmic dynein 1 light intermediate chain 2	0.84354	1.03523	1.11572	0.804458
Q8VDD5	Myosin-9	1.45727	0.771544	0.475779	0.598533
P62317;Q14AF6	Small nuclear ribonucleoprotein Sm D2;MCG4862	1.14644	1.62004	1.46927	1.25454
Q9D020	Cytosolic 5'-nucleotidase 3A	1.08995	2.00027	2.39204	1.54579
Q6ZWN5	40S ribosomal protein S9	1.98662	2.15881	2.1513	1.66716
Q9Z2X2	26S proteasome non-ATPase regulatory subunit 10	0.552827	0.979126	0.976231	0.755894
O35641;P01902;Q5KTQ1;Q5KTQ2;Q6RJ37	H-2K(D) antigen;H-2 class I histocompatibility antigen, K-D alpha chain;MHC class I heavy chain H2-K;MHC class I heavy chain;MHC class I heavy chain maturation peptide H-2K(D) (Fragment)	1.35255	1.53718	2.11642	1.18365
Q91WN1	DnaJ homolog subfamily C member 9	1.23114	1.25592	1.15561	0.966423
P60521	Gamma-aminobutyric acid receptor-associated protein-like 2	0.965699	1.59912	2.41393	1.22817
A0A286YCX6;E9PWG2;E9PY51;Q8BJI6	Trafficking protein particle complex 8;Trafficking protein particle complex 8;Trafficking protein particle complex 8;Uncharacterized protein	1.39448	1.99542	1.76476	1.53163
Q9WUP7	Ubiquitin carboxyl-terminal hydrolase isozyme L5	1.22782	1.73814	1.84091	1.33173
Q3TKD1;Q8BY26;Q8R323	MCG17786, isoform CRA_a;Uncharacterized protein;Replication factor C subunit 3	2.8049	3.9374	4.85939	3.01531
E9PWB2;E9Q4G7;Q3U772;Q8BK63	Casein kinase I isoform alpha;Casein kinase I isoform alpha;Uncharacterized protein;Casein kinase I isoform alpha	1.40525	1.81608	1.9925	1.38986
P19096	Fatty acid synthase	0.940445	1.15802	0.963381	0.881403
P27659;Q3T9U9;Q3UB67;Q3UB90	60S ribosomal protein L3;Uncharacterized protein;Uncharacterized protein;Uncharacterized protein	2.2637	1.8849	1.64597	1.43382
O35382;Q69ZD1	Exocyst complex component 4;MKIAA1699 protein (Fragment)	0.837865	1.17952	1.27398	0.895734
Q3TW21;Q9CZ30	Obg-like ATPase 1	1.06468	1.32418	1.27696	1.0052
Q9D1P4	Cysteine and histidine-rich domain-containing protein 1	1.58203	1.70907	1.64631	1.29623
D3Z4I3;Q3TLA1;Q62176	RNA-binding protein 24;Uncharacterized protein;RNA-binding protein 38	1.96098	2.61273	2.94721	1.98153
A0A0R4J049;Q8CIG8	Protein arginine N-methyltransferase 5	1.06748	1.42408	1.25736	1.0784
B2RSN3;Q9CWF2	Tubulin beta chain;Tubulin beta-2B chain	1.75825	1.28904	1.37232	0.975161
Q00422;Q6HAA1	GA-binding protein alpha chain;GA-binding protein alpha-subunit	0.611593	0.759599	0.771123	0.574047
P30681;Q3U566;Q3UAZ7;Q9CT19	High mobility group protein B2;MCG4647;Uncharacterized protein (Fragment);Uncharacterized protein (Fragment)	1.14895	0.780865	0.940609	0.588909
A0A0R4J0M1;Q8VCN9	Tubulin-specific Chaperone C;Tubulin-specific chaperone C	0.882128	1.01096	1.11266	0.762121
P26638;Q3U6F6;Q8C483	Serine--tRNA ligase, cytoplasmic;Uncharacterized protein;Serine--tRNA ligase, cytoplasmic	1.09916	1.33613	1.42618	1.00586
Q8BFY6	Peflin	1.324	1.5831	1.80715	1.19167
P63017;Q3TH56;Q3UBA6	Heat shock cognate 71 kDa protein;Uncharacterized protein;Uncharacterized protein	1.07395	1.54018	1.54474	1.1581
A0A1S6GWH3;A0A1S6GWH6;O88738;S4R1L5;S4R2P8	Uncharacterized protein;Uncharacterized protein;Baculoviral IAP repeat-containing protein 6;Baculoviral IAP repeat-containing protein 6;Baculoviral IAP repeat-containing protein 6	1.21564	1.34312	1.29453	1.00706
Q3THG9	Alanyl-tRNA editing protein Aarsd1	1.08143	1.36426	1.19873	1.02221
P14148;Q3UBI6;Q5M9N8	60S ribosomal protein L7;Uncharacterized protein;Ribosomal protein L7	2.15716	1.78439	1.56657	1.3337
O35685	Nuclear migration protein nudC	1.39315	1.65423	1.65551	1.23486
Q8R5H1	Ubiquitin carboxyl-terminal hydrolase 15	2.14825	2.23621	2.76475	1.66826
A0A0A6YWX1;E9Q9M5;J3KMM1;Q3UJD6	Ubiquitin carboxyl-terminal hydrolase 19	0.987869	1.18122	1.27257	0.879844
P54276;Q8C2N9	DNA mismatch repair protein Msh6;Uncharacterized protein	1.95952	2.00549	2.29324	1.49256
A3KMJ8;P61759	Vbp1 protein (Fragment);Prefoldin subunit 3	1.21427	1.40198	1.33248	1.04215
A0AUM9;A4FUS0;B1AUN2;B1AUN3;Q3UKV0	Eif2b3 protein;Eif2b3 protein;Eukaryotic translation initiation factor 2B, subunit 3;Eukaryotic translation initiation factor 2B, subunit 3;Eukaryotic translation initiation factor 2B, subunit 3	1.66966	2.0275	1.75524	1.50657
Q91WG4	Elongator complex protein 2	1.00582	1.29191	1.08711	0.959467
Q5SUR0	Phosphoribosylformylglycinamidine synthase	0.924369	1.39767	1.28213	1.03763
Q8BV66	Interferon-induced protein 44	1.9493	1.59839	1.27329	1.1846
H3BL37;O08784	Treacle protein	1.49812	0.986787	0.737057	0.731204
Q3TG58;Q3V244;Q564E5;Q80U88;Q9WUK2	Williams-Beuren syndrome chromosome region 1 homolog (Human), isoform CRA_b;Uncharacterized protein;Williams-Beuren syndrome chromosome region 1 homolog (Human), isoform CRA_a;MKIAA0038 protein (Fragment);Eukaryotic translation initiation factor 4H	1.27357	1.62006	1.58462	1.20043
Q3TL79;Q8BK64	Uncharacterized protein;Activator of 90 kDa heat shock protein ATPase homolog 1	1.16691	1.46858	1.57637	1.08788
Q99JX4	Eukaryotic translation initiation factor 3 subunit M	1.67223	2.06636	2.16022	1.52727
Q8BGC0	HIV Tat-specific factor 1 homolog	1.65801	1.46834	1.29438	1.08463
A0A0R4J1E2;Q80T06	Elongation factor 1-delta	1.58926	1.58502	1.43411	1.16832
P60335	Poly(rC)-binding protein 1	1.02031	1.4963	1.53164	1.10133
Q3U8B3;Q5SWN2;Q8VEE4	Uncharacterized protein;Replication protein A 70 kDa DNA-binding subunit;Replication protein A 70 kDa DNA-binding subunit	1.10726	1.53073	1.73293	1.126
Q8BTN4;Q9DBK7	Uncharacterized protein;MCG18845, isoform CRA_d	1.78794	1.31908	1.61307	0.970298
A0A1S6GWH1;P62196	Uncharacterized protein;26S proteasome regulatory subunit 8	0.978923	1.32356	1.25505	0.97221
Q3TI61;Q3TKV1;Q3TW71;Q3TXV1;Q8VDM4	Uncharacterized protein;MCG129789, isoform CRA_b;Uncharacterized protein;Uncharacterized protein;26S proteasome non-ATPase regulatory subunit 2	1.08929	1.30456	1.29061	0.957767
Q3TXT7;Q3UXP2;Q9WTM5	RuvB-like helicase;RuvB-like helicase;RuvB-like 2	1.22801	1.4205	1.37726	1.04041
Q3U1S6;Q91W50	Uncharacterized protein;Cold shock domain-containing protein E1	1.64862	2.09201	1.78523	1.53182
E9PWY9;Q8C0C7	Phenylalanine--tRNA ligase alpha subunit	1.03685	1.34576	1.36644	0.984392
Q91VR5	ATP-dependent RNA helicase DDX1	0.641902	0.968887	1.04351	0.707729
A2A547;P84099;Q5I0T8	Ribosomal protein L19;60S ribosomal protein L19;Ribosomal protein L19	2.49956	1.92673	1.48168	1.40387
Q61655	ATP-dependent RNA helicase DDX19A	1.36578	1.74991	1.84639	1.27397
A2AAN2;Q8BMA6	Signal recognition particle subunit SRP68	1.14044	1.36155	1.49966	0.988856
Q61171	Peroxiredoxin-2	0.978327	1.47414	2.00384	1.06714
Q61081	Hsp90 co-chaperone Cdc37	1.88841	1.48815	1.40804	1.07705
P47963	60S ribosomal protein L13	2.00435	1.96409	1.88608	1.42114
Q3U630;Q9D0R2	Uncharacterized protein;Threonine--tRNA ligase, cytoplasmic	0.824892	1.49315	1.66645	1.07635
P97351;Q3UAC2;Q564F3	40S ribosomal protein S3a	1.69706	1.86825	1.83092	1.34528
Q9CWJ9	Bifunctional purine biosynthesis protein PURH	0.860251	1.30525	1.35606	0.93908
Q3U1J4	DNA damage-binding protein 1	1.00673	1.50978	1.77408	1.08072
Q9CQD4	Charged multivesicular body protein 1b-2	1.0978	1.26019	1.36093	0.901697
Q9CXW3	Calcyclin-binding protein	1.19794	1.59741	1.57739	1.14242
Q4VA29;Q9CQE8	MCG140066;UPF0568 protein C14orf166 homolog	1.07439	1.48175	1.2648	1.05904
P60229;Q3UIG0	Eukaryotic translation initiation factor 3 subunit E	0.97389	1.75525	1.84788	1.25424
P54822;Q3TMB8	Adenylosuccinate lyase	0.741382	1.02689	0.943851	0.732737
B2RRH9;Q3THK7	Guanine monphosphate synthetase;GMP synthase [glutamine-hydrolyzing]	1.16883	1.85805	1.66431	1.32439
Q9CSN1	SNW domain-containing protein 1	1.67085	1.92702	1.6434	1.36964
E9Q9M1;G3X9J6;Q3V1L4	Cytosolic purine 5'-nucleotidase;5'-nucleotidase, cytosolic II, isoform CRA_b;Cytosolic purine 5'-nucleotidase	0.966423	1.45212	1.70739	1.02981
P52431;Q91VT0	DNA polymerase delta catalytic subunit;DNA polymerase	0.620706	0.733164	0.738978	0.519156
P97310;Q3UJN1;Q3UK39	DNA replication licensing factor MCM2;DNA helicase;DNA helicase	3.40898	2.94989	3.34292	2.08679
A0A0J9YUI1;P61087;Q6ZWQ6	Ubiquitin-conjugating enzyme E2 K;Ubiquitin-conjugating enzyme E2 K;Huntingtin interacting protein 2, isoform CRA_e	1.05136	1.23463	1.44104	0.873047
Q3UVI9;Q99LE6	Uncharacterized protein;ATP-binding cassette sub-family F member 2	2.09896	2.40369	1.82777	1.69926
E9PWG6	Non-SMC condensin I complex, subunit G	3.74274	3.52023	4.00221	2.4779
Q02819;Q8BRD3	Nucleobindin-1;Uncharacterized protein	0.879292	0.988537	0.964257	0.693522
H7BX22;P34022	Ran-specific GTPase-activating protein	1.60759	1.56611	1.30432	1.09797
D3Z795;Q9JK23	Proteasome assembly chaperone 1	1.21705	1.76415	1.85744	1.2333
Q8R010;Q8R3V2	Aminoacyl tRNA synthase complex-interacting multifunctional protein 2	2.09444	2.79334	2.83466	1.95214
Q8VI75	Importin-4	2.50841	1.87024	1.48963	1.30483
P70670;Q3UK68;Q60817	Nascent polypeptide-associated complex subunit alpha, muscle-specific form;Uncharacterized protein;Nascent polypeptide-associated complex subunit alpha	1.93876	2.44497	2.42655	1.70575
Q4KL82;Q9WUK4	Replication factor C (Activator 1) 2;Replication factor C subunit 2	1.19002	1.5667	2.03418	1.09299
P21981	Protein-glutamine gamma-glutamyltransferase 2	1.68156	1.51671	1.14768	1.05765
Q3TF87;Q3TMC5;Q922B2	Uncharacterized protein;Uncharacterized protein;Aspartate--tRNA ligase, cytoplasmic	1.26941	1.90571	2.02718	1.32741
P15864;P43277;Q149Z9;Q3U292;Q5SZA3	Histone H1.2;Histone H1.3;Histone cluster 1, H1d;Uncharacterized protein;Histone cluster 1, H1c	1.38399	1.36254	1.12976	0.948265
Q3ULZ3;Q543K5;Q8BTJ1;Q99K85	Phosphoserine aminotransferase	1.53715	1.96549	1.3105	1.36687
P63038	60 kDa heat shock protein, mitochondrial	1.5239	1.7945	1.54413	1.2473
A0A0J9YVG0;Q61074	Protein phosphatase 1G	2.24156	2.11233	2.19598	1.46791
P06728;Q9DBN0	Apolipoprotein A-IV;Uncharacterized protein	1.0276	1.8027	1.0617	1.25196
Q3TIV5	Zinc finger CCCH domain-containing protein 15	2.61003	1.76528	1.56924	1.22273
P68369	Tubulin alpha-1A chain	1.52192	1.67855	1.8168	1.16249
Q01514	Guanylate-binding protein 1	2.50966	1.63481	2.19162	1.13083
Q99LS3	Phosphoserine phosphatase	0.903803	1.49529	1.2105	1.03348
Q9JMA1	Ubiquitin carboxyl-terminal hydrolase 14	1.19373	2.0351	1.96782	1.40641
A2A7S7;Q91WQ3	Tyrosine--tRNA ligase;Tyrosine--tRNA ligase, cytoplasmic	1.09987	1.64156	1.69511	1.13212
D3Z1Z8;D3Z5N2;P54227;Q545B6;Q91XT3;Q9DCP3	Stathmin (Fragment);Stathmin;Stathmin;Stathmin;Stathmin;Stathmin	2.2935	2.25397	2.87351	1.5544
Q3U561;Q5XJF6	Ribosomal protein	1.93571	2.1089	1.8236	1.45305
P15532;Q5NC81	Nucleoside diphosphate kinase A;Nucleoside diphosphate kinase	1.09129	1.49908	1.29798	1.03006
B1ARA3;P61255;Q4FZH2	60S ribosomal protein L26 (Fragment);60S ribosomal protein L26;MCG50660, isoform CRA_a	1.46329	1.80425	1.71791	1.22876
A2AGN7;O88685;Q3THI5;Q3TKG4;Q3U8Y7	26S proteasome regulatory subunit 6A;26S proteasome regulatory subunit 6A;Uncharacterized protein;Uncharacterized protein (Fragment);Uncharacterized protein	0.805237	1.42255	1.39486	0.966978
Q8BU30	Isoleucine--tRNA ligase, cytoplasmic	1.43385	2.08441	2.31702	1.4165
Q61107	Guanylate-binding protein 4	1.46656	1.20056	1.1878	0.815726
F6RP29;Q05C51;Q9CWY8	Ribonuclease;Ribonuclease;Ribonuclease H2 subunit A	1.76295	2.12771	2.65247	1.44189
A0A1Y7VKY1;F6YVP7;P62270;Q561N5	MCG116671;Predicted gene 10260;40S ribosomal protein S18;MCG23000, isoform CRA_b	1.44231	2.16085	2.05435	1.46312
P70444	BH3-interacting domain death agonist	0.839431	0.957201	1.11443	0.647979
D3Z5I1	Zinc finger CCCH-type antiviral protein 1	2.06116	2.50786	2.3953	1.69662
A8C756	Thyroid adenoma-associated protein homolog	2.18932	2.11329	1.90541	1.42658
P60122;Q3U1C2;Q3UJN2	RuvB-like 1;RuvB-like helicase;RuvB-like helicase	1.12082	1.52828	1.71043	1.03084
Q3ULG4	Uncharacterized protein	1.58263	1.51576	1.39007	1.01854
Q9DBZ5	Eukaryotic translation initiation factor 3 subunit K	1.28913	2.10543	2.10984	1.41319
B3V097;Q8BIQ5	BetaCstF-64 variant 3;Cleavage stimulation factor subunit 2	1.35581	1.48513	1.33664	0.995701
Q9DCC4	Pyrroline-5-carboxylate reductase 3	1.04099	1.08743	1.04088	0.728243
Q8CIJ3;Q8JZQ9	Eukaryotic translation initiation factor 3 subunit B	2.15456	1.95851	1.63648	1.30965
E9QB02;Q68FL6	Methionine--tRNA ligase, cytoplasmic;Methionine--tRNA ligase, cytoplasmic	1.3796	1.87358	2.09541	1.25202
P80315;Q3TII0;Q564F4	T-complex protein 1 subunit delta	1.323	1.94124	1.83181	1.29493
E9PZD8;G3X8Q5;G3X9T8;Q61147	Ceruloplasmin	0.71836	1.29759	1.23597	0.863939
P12970;Q58ET1;Q5EBG5;Q6P1A9;Q80UT7	60S ribosomal protein L7a;MCG11348;Ribosomal protein L7A;Ribosomal protein L7A;Rpl7a protein (Fragment)	2.73959	1.93742	1.58767	1.28915
P23116	Eukaryotic translation initiation factor 3 subunit A	1.22441	1.83228	1.79343	1.21671
P62334;Q14AQ1	26S proteasome regulatory subunit 10B;Proteasome (Prosome, macropain) 26S subunit, ATPase, 6	1.01598	1.76694	1.61659	1.17206
P62918;Q3UJS0	60S ribosomal protein L8;Uncharacterized protein	2.3786	2.10258	1.91844	1.39239
P00375;Q544T5	Dihydrofolate reductase	2.08523	2.94906	3.18527	1.95158
P29341;Q3U8U8;Q8BN32	Polyadenylate-binding protein 1;Polyadenylate-binding protein;Polyadenylate-binding protein	1.35101	1.82365	1.51035	1.20462
Q99J95	Cyclin-dependent kinase 9	0.803007	1.1352	1.33148	0.748702
B9EIU1;Q8CGC7	Glutamyl-prolyl-tRNA synthetase;Bifunctional glutamate/proline--tRNA ligase	1.17454	1.89259	1.77583	1.24797
P61290;Q4FK54	Proteasome activator complex subunit 3;Proteaseome (Prosome, macropain) 28 subunit, 3	2.07844	2.48921	2.07839	1.63906
Q99M31	Heat shock 70 kDa protein 14	1.41281	1.65239	1.4593	1.08482
P47955;Q58E35	60S acidic ribosomal protein P1;MCG10168	1.58629	2.04019	1.93022	1.33927
P49718;Q52KC3;Q8BQ03	DNA replication licensing factor MCM5;DNA helicase;DNA helicase	3.31605	3.04368	3.34485	1.99636
Q80VD1	Protein FAM98B	0.725232	0.98621	0.810792	0.645762
P61514;Q3U8M3;Q4VAF2;Q5M9N6	60S ribosomal protein L37a;Uncharacterized protein;MCG112980, isoform CRA_a;Rpl37a protein	2.00106	2.71611	2.67751	1.77712
Q3UE92;Q3UKF5;Q6P1B1	X-prolyl aminopeptidase (Aminopeptidase P) 1, soluble, isoform CRA_b;X-prolyl aminopeptidase;Xaa-Pro aminopeptidase 1	1.41161	1.86963	2.0615	1.22264
Q7TSB3;Q9D8U0	IRFD2 (Fragment);Interferon-related developmental regulator 2	3.27623	3.94506	5.21297	2.57703
Q3TY03;Q62384;Q8C8U3;Q9JJA1	Uncharacterized protein;Zinc finger protein ZPR1;Uncharacterized protein;Brain cDNA, clone MNCb-6015, similar to Mus musculus zinc finger protein 259 (Zfp259), mRNA	1.14067	1.23492	1.05007	0.803884
Q3TXS7	26S proteasome non-ATPase regulatory subunit 1	1.4829	1.45158	1.40031	0.943912
Q3THW7;Q3TII2;Q3TIK5;Q5M9L0;Q8BTX5;Q91WK2	Eukaryotic translation initiation factor 3 subunit H	1.75137	2.40949	2.15702	1.56603
P62274	40S ribosomal protein S29	2.13577	2.72677	2.21109	1.76758
D3Z7C6;Q3TJG6;Q9CRH1;Q9R0Q7	Prostaglandin E synthase 3;Uncharacterized protein;Uncharacterized protein;Prostaglandin E synthase 3	1.80791	2.1434	2.02767	1.3891
O70194	Eukaryotic translation initiation factor 3 subunit D	1.7338	1.67099	1.71269	1.08223
P97311;Q3UC10;Q542I2	DNA replication licensing factor MCM6;DNA helicase;DNA helicase	3.97751	3.80048	4.4759	2.46109
O70591	Prefoldin subunit 2	1.46392	1.72344	1.43633	1.116
P47856	Glutamine--fructose-6-phosphate aminotransferase [isomerizing] 1	1.8211	1.74325	1.48252	1.12783
H7BX59;Q3TT85;Q9WU56	tRNA pseudouridine synthase;tRNA pseudouridine synthase;tRNA pseudouridine synthase A	0.507564	1.14878	1.05352	0.742906
Q3TBU7;Q3U2K8;Q80WC7	Arf-GAP domain and FG repeat-containing protein 2 (Fragment);Arf-GAP domain and FG repeat-containing protein 2;Arf-GAP domain and FG repeat-containing protein 2	1.45826	1.8513	2.76078	1.19267
D3Z7Q5;P56812;Q564F6	Programmed cell death protein 5;Programmed cell death protein 5;MCG128907	1.59886	1.83407	1.52718	1.18053
E9PVX6	Proliferation marker protein Ki-67	3.43194	6.46524	10.382	4.1594
B1AU75;B1AU76;Q99MD9	Nuclear autoantigenic sperm protein	3.30954	2.70846	2.3756	1.73695
Q8BGW1	Alpha-ketoglutarate-dependent dioxygenase FTO	2.07472	1.6867	1.78908	1.08156
Q5SQB0;Q5SQB7;Q5U438;Q61937	Nucleophosmin;MCG68069;Nucleophosmin 1;Nucleophosmin	0.906585	1.71174	1.9269	1.09716
B1AUX2;Q61191	Host cell factor 1	1.10072	1.29467	1.10494	0.829777
Q80U93	Nuclear pore complex protein Nup214	1.85959	2.91374	2.66298	1.86659
P80313;Q3TIJ7;Q8C5Q5	T-complex protein 1 subunit eta;Chaperonin subunit 7 (Eta), isoform CRA_a;Uncharacterized protein	1.42667	1.90629	1.86366	1.22092
A2ATU9;Q8BY71	Histone acetyltransferase type B catalytic subunit	2.66567	3.59891	3.87133	2.29306
P80317;Q3TI05;Q3TIX8;Q52KG9	T-complex protein 1 subunit zeta;Chaperonin containing Tcp1, subunit 6a (Zeta);Uncharacterized protein;Chaperonin containing Tcp1, subunit 6a (Zeta)	1.86893	2.05721	1.89601	1.30658
Q8R3C0	Mini-chromosome maintenance complex-binding protein	1.32647	1.44131	1.46322	0.915179
Q4FK49;Q9D819	Pyp protein;Inorganic pyrophosphatase	1.4529	2.02423	1.88701	1.28279
Q6KCD5	Nipped-B-like protein	1.86106	1.62039	1.2373	1.02571
Q8BKC5	Importin-5	1.61673	1.5868	1.26879	1.0025
Q8BML9	Glutamine--tRNA ligase	1.24372	2.07114	2.15659	1.30753
A0ELI5;Q8K2D3	Uncharacterized protein;Enhancer of mRNA-decapping protein 3	1.42626	1.64876	1.77674	1.03767
Q6ZWX6	Eukaryotic translation initiation factor 2 subunit 1	1.84352	2.27806	2.22954	1.42975
P62908;Q5YLW3	40S ribosomal protein S3;Ribosomal protein S3	1.44392	2.18675	2.05386	1.37151
P51163;Q3UG55	Uroporphyrinogen-III synthase;Uroporphyrinogen III synthase, isoform CRA_a	1.8908	3.24673	5.13865	2.03509
P10126;Q3UA81;Q58E64	Elongation factor 1-alpha 1;Elongation factor 1-alpha;Elongation factor 1-alpha	1.12803	1.60827	1.60402	1.00465
Q3U890;Q3UDH1;Q61035;Q8C2D1;Q8VDX8;Q9D094	Uncharacterized protein;Uncharacterized protein;Histidine--tRNA ligase, cytoplasmic;Uncharacterized protein;Hars protein;Uncharacterized protein	1.38682	2.11253	2.22519	1.3189
P68037;Q561N4	Ubiquitin-conjugating enzyme E2 L3;MCG1032217	0.589246	0.854243	0.9433	0.530167
P60867;Q5BLK2	40S ribosomal protein S20;MCG3574	1.91552	2.89898	2.76547	1.79702
P63028	Translationally-controlled tumor protein	1.86091	2.36776	1.97873	1.46772
P31230;Q3UZG4	Aminoacyl tRNA synthase complex-interacting multifunctional protein 1	1.04072	1.56999	1.52461	0.972321
B1ATP7;Q3U0M8;Q80Y81	Zinc phosphodiesterase ELAC protein 2;Uncharacterized protein;Zinc phosphodiesterase ELAC protein 2	0.917156	1.56565	1.46587	0.969628
Q9ER72	Cysteine--tRNA ligase, cytoplasmic	2.26416	2.40168	2.3243	1.48702
A0A140T8M7;P62751;Q4V9X9;Q5M9M5;Q91YK6	Ribosomal protein L23A, pseudogene 3;60S ribosomal protein L23a;Rpl23a protein (Fragment);MCG10806;Rpl23a protein (Fragment)	2.24052	2.27858	2.04242	1.40749
Q5M9P3;Q9CZX8	Rps19 protein (Fragment);40S ribosomal protein S19	2.12433	2.80989	2.3554	1.73234
Q9CZD3	Glycine--tRNA ligase	1.62231	2.41627	2.10499	1.4834
Q9Z0E6	Guanylate-binding protein 2	2.02978	1.54725	1.49347	0.949685
A2RTV1;Q3U1B7	Serpina3h protein;Uncharacterized protein	1.29333	1.49845	1.13256	0.917868
Q3TZ32;Q3UD67;Q8BGQ7	Uncharacterized protein;Uncharacterized protein;Alanine--tRNA ligase, cytoplasmic	1.37223	2.22203	2.38432	1.35952
O09167;Q9CQM8	60S ribosomal protein L21	2.20748	2.06913	1.76494	1.25769
P70697	Uroporphyrinogen decarboxylase	2.98139	5.62154	8.29053	3.4128
Q3U4T8;Q3UDI8;Q61881	DNA helicase;DNA helicase;DNA replication licensing factor MCM7	2.9417	3.05415	3.60574	1.85129
P47968	Ribose-5-phosphate isomerase	1.05484	1.20699	1.324	0.730089
P17918;Q542J9;Q91ZH2	Proliferating cell nuclear antigen	3.51188	4.16543	5.19059	2.51923
Q3UFZ6;Q60865	Uncharacterized protein (Fragment);Caprin-1	1.89547	2.9573	2.6092	1.78842
P47962;Q3U850;Q58EU6	60S ribosomal protein L5;Uncharacterized protein;MCG13589	2.0297	1.81833	1.66228	1.0985
P63037;Q3TK61;Q5NTY0	DnaJ homolog subfamily A member 1;Uncharacterized protein;DnaJ (Hsp40) homolog, subfamily A, member 1	1.23459	1.71003	1.65769	1.02504
P25444;Q3TLE5;Q3TXS9;Q58EU3	40S ribosomal protein S2;Uncharacterized protein;Uncharacterized protein;MCG12811, isoform CRA_b	1.48762	1.96016	1.93378	1.17386
O35654	DNA polymerase delta subunit 2	1.56283	1.72663	1.26284	1.03293
P68040	Receptor of activated protein C kinase 1	1.05193	1.84111	1.76049	1.10004
Q8R050	Eukaryotic peptide chain release factor GTP-binding subunit ERF3A	1.70246	2.03748	1.65931	1.21543
O70569;P62264	Ribosomal protein S14;40S ribosomal protein S14	1.32914	2.38413	2.3479	1.42043
Q505B1;Q6ZWZ7;Q80V08;Q9CPR4	Rpl17 protein (Fragment);60S ribosomal protein L17;Rpl17 protein (Fragment);60S ribosomal protein L17	1.73736	2.07709	1.79404	1.23454
P80314;Q542X7	T-complex protein 1 subunit beta;Chaperonin subunit 2 (Beta), isoform CRA_a	1.26589	1.833	1.67449	1.08892
Q7TSZ3;Q8BMJ2	Leucyl-tRNA synthetase;Leucine--tRNA ligase, cytoplasmic	0.971416	1.70883	1.90653	1.01384
Q3T9L0;Q3U837;Q8VDW0	Uncharacterized protein;Uncharacterized protein;ATP-dependent RNA helicase DDX39A	1.4805	1.69353	1.40447	1.00414
Q3ULC7;Q6PCP0;Q8K2L4;Q9CWZ5;Q9JIK5	Uncharacterized protein;DEAD (Asp-Glu-Ala-Asp) box polypeptide 21;Ddx21 protein (Fragment);Uncharacterized protein;Nucleolar RNA helicase 2	1.86969	2.47698	2.2531	1.46333
A0A0A0MQM0;P63242	Eukaryotic translation initiation factor 5A (Fragment);Eukaryotic translation initiation factor 5A-1	1.07557	1.61867	1.54881	0.954116
Q3U8X1;Q6IRT4;Q8BTW2;Q9DCH4	Eukaryotic translation initiation factor 3 subunit F	1.32714	2.09525	1.9156	1.22896
P80316	T-complex protein 1 subunit epsilon	1.39652	1.88461	1.7965	1.10479
P60843;Q4FZL1;Q5F2A7	Eukaryotic initiation factor 4A-I;Eif4a1 protein (Fragment);Uncharacterized protein	1.52188	1.99362	2.01381	1.16721
P11983	T-complex protein 1 subunit alpha	1.66573	2.08356	2.02166	1.21919
O54825	Bystin	1.80327	2.35713	1.82144	1.37836
Q3TML6;Q3UIJ2;Q9Z0N1	Eukaryotic translation initiation factor 2, subunit 3, structural gene X-linked;Uncharacterized protein;Eukaryotic translation initiation factor 2 subunit 3, X-linked	1.56313	2.51816	2.25227	1.4702
Q9CR57;Q9CWK0	60S ribosomal protein L14;Uncharacterized protein	2.35894	2.19273	1.65451	1.27918
P61222;Q3TJM9;Q3UHY8;Q6NXX7	ATP-binding cassette sub-family E member 1;Uncharacterized protein;ATP-binding cassette, sub-family E (OABP), member 1;Abce1 protein (Fragment)	1.20348	1.83125	1.74092	1.06691
Q3UW40;Q8BP67	Uncharacterized protein;60S ribosomal protein L24	2.57418	2.71432	2.41814	1.58126
P41105;Q5M9J8;Q5M9N5	60S ribosomal protein L28;MCG13936;Ribosomal protein L28	1.62118	2.43307	2.41241	1.417
Q3TM10;Q3U7P4;Q6PGH2	HN1-like protein;Uncharacterized protein;Jupiter microtubule associated homolog 2	2.17716	2.23686	1.61544	1.29984
Q3THS6;Q99J57	S-adenosylmethionine synthase isoform type-2;S-adenosylmethionine synthase	1.57533	2.13214	1.69405	1.23711
Q8BJW6	Eukaryotic translation initiation factor 2A	1.09477	1.82633	1.79575	1.05604
A0A1B0GQU8;P35980;Q0QEW9;Q58EW0;Q642K1	60S ribosomal protein L18;60S ribosomal protein L18;Ribosomal protein L18 (Fragment);MCG132477, isoform CRA_a;Ribosomal protein L18	2.34903	2.07589	1.69375	1.19691
J3QP71;K3W4Q8;O55107;O55108;P18572	Basigin (Fragment);Basigin;Basigin (Fragment);Basigin (Fragment);Basigin	0.945333	2.46682	3.93703	1.42227
Q3UJL7;Q543H0;Q64674;Q8BSZ8	Uncharacterized protein;MCG16662;Spermidine synthase;Uncharacterized protein	1.26803	1.93712	1.70012	1.11657
A0A0A0MQ79;Q3TLH4	Protein PRRC2C	1.18926	1.46173	1.24682	0.840761
P49717;Q542F4;Q921D5	DNA replication licensing factor MCM4;DNA helicase;DNA helicase	2.26839	3.03656	3.62473	1.74546
O89086;Q545K5;Q8BG13	RNA-binding protein 3;MCG116386, isoform CRA_a;RNA-binding protein 3	1.64983	2.45547	1.59794	1.41023
E9PYL9;Q8VC94;Q9CXW4	Predicted gene 10036;Rpl11 protein;60S ribosomal protein L11	1.04357	1.87354	1.95492	1.075
Q8C156	Condensin complex subunit 2	2.4175	2.50578	2.99082	1.43616
B2RQC6;E9QAI5	CAD protein	1.68088	2.50337	2.22473	1.43148
Q91XF0	Pyridoxine-5'-phosphate oxidase	0.839697	1.87702	1.33694	1.07241
Q3V0K9	Plastin-1	2.48555	6.13458	6.28568	3.49202
Q5HZY7;Q9CR51	V-type proton ATPase subunit G;V-type proton ATPase subunit G 1	0.879979	1.09363	1.20447	0.62233
P62830	60S ribosomal protein L23	2.21944	3.06186	2.68864	1.7408
Q9CR16	Peptidyl-prolyl cis-trans isomerase D	1.47596	1.86492	1.86286	1.05935
J7NNX8;Q9QZ85	Interferon-gamma-inducible GTPase Ifgga1 protein;Interferon-inducible GTPase 1	5.23804	3.71048	3.79582	2.10741
P61358;Q5BLJ9	60S ribosomal protein L27	1.69745	2.29405	2.03278	1.30195
Q6A0A9	Constitutive coactivator of PPAR-gamma-like protein 1	0.884626	1.15149	1.06657	0.65172
Q80ZV0	Ribonuclease H2 subunit B	1.91578	2.65588	3.00796	1.49314
A0A0G2JDW7;Q6ZWU9	40S ribosomal protein S27 (Fragment);40S ribosomal protein S27	1.85627	3.17564	2.64093	1.78431
P30416	Peptidyl-prolyl cis-trans isomerase FKBP4	1.49978	1.36399	1.54944	0.76361
A4FUS1;P14131;Q5CZY9;Q641N3	MCG123443;40S ribosomal protein S16;Rps16 protein;Rps16 protein (Fragment)	1.32792	2.30666	2.12509	1.28952
D3YYM6;D3Z1S8;Q91V55	40S ribosomal protein S5 (Fragment);40S ribosomal protein S5 (Fragment);40S ribosomal protein S5	1.62748	2.46724	2.35561	1.36902
O08663;Q3UI33;Q58E65	Methionine aminopeptidase 2	2.22994	2.74331	3.131	1.51468
Q3TMB3;Q4FJN9;Q5M8R9;Q920E5	Uncharacterized protein;Fdps protein;Farnesyl diphosphate synthetase;Farnesyl pyrophosphate synthase	1.76547	1.98879	1.59038	1.09388
Q5FWB6	60S acidic ribosomal protein P0	1.38791	2.34648	2.19233	1.2838
B2RTB0;Q3UHX2	MCG17262;28 kDa heat- and acid-stable phosphoprotein	1.81634	2.20763	2.07072	1.2072
Q3THA0;Q544H0;Q9Z1D1	Eukaryotic translation initiation factor 3 subunit G	1.59696	2.3976	2.31489	1.30935
A0A0A6YX26;P62900;Q5M9K9;Q9CY93	60S ribosomal protein L31;60S ribosomal protein L31;MCG126194, isoform CRA_a;Uncharacterized protein	1.85206	2.45634	2.24167	1.34034
A0A087WS46;O70251	Eukaryotic translation elongation factor 1 beta 2;Elongation factor 1-beta	1.7787	2.3621	2.07529	1.28889
Q9JLI6	Selenocysteine lyase	1.37279	1.5839	1.64493	0.862283
P51410;Q5EBQ6	60S ribosomal protein L9;MCG10266, isoform CRA_a	1.55367	2.07431	1.88816	1.12808
P49312;Q3TIK8;Q3U7F3;Q3UK83;Q5EBP8	Heterogeneous nuclear ribonucleoprotein A1;Uncharacterized protein;Uncharacterized protein;Uncharacterized protein;Heterogeneous nuclear ribonucleoprotein A1	1.29589	1.20953	0.489617	0.65649
A2RRJ4;Q924C1	Exportin 5;Exportin-5	1.19704	1.48585	1.39865	0.804819
Q3UD58;Q6PAM1	Taxilin alpha, isoform CRA_a;Alpha-taxilin	1.51619	2.31567	2.32768	1.25421
G3XA48;P58044	Isopentenyl-diphosphate Delta-isomerase 1	1.64915	2.36861	2.25376	1.28232
B2CY77;P14206	Laminin receptor (Fragment);40S ribosomal protein SA	2.01838	2.55619	2.23272	1.38321
Q8C153	Uncharacterized protein	1.41805	2.15225	1.89675	1.16235
P62281;Q3UC02	40S ribosomal protein S11;MCG23457	1.62285	2.25574	2.08313	1.21731
P63325;Q5M9K7	40S ribosomal protein S10;MCG21688	1.96923	3.64112	2.83058	1.96054
Q3TDD8;Q3THB0;Q3TLQ9;Q3TSY9;Q3UGC0;Q8BGD9	Uncharacterized protein;Uncharacterized protein;Uncharacterized protein;Uncharacterized protein;Uncharacterized protein;Eukaryotic translation initiation factor 4B	1.24283	1.65955	1.44349	0.890109
P33610;Q3THK0	DNA primase large subunit	1.49568	3.04073	3.87588	1.63081
Q3UMJ4;Q8R0A0	General transcription factor IIF subunit 2	1.41565	1.82723	1.29746	0.979632
A0A0R4J140;Q5SW19	Clustered mitochondria protein homolog	2.58487	2.96836	2.42016	1.58396
P62702;Q3UXQ6;Q545F8;Q545X8	40S ribosomal protein S4, X isoform;40S ribosomal protein S4;40S ribosomal protein S4;40S ribosomal protein S4	1.85829	2.86266	2.60646	1.525
Q4FZK2;Q9D8N0	Eukaryotic translation elongation factor 1 gamma;Elongation factor 1-gamma	1.65821	2.42142	2.1565	1.28088
Q99J08	SEC14-like protein 2	1.42476	2.20899	3.55552	1.16764
P13439;Q3TVV7;Q544K9	Uridine 5'-monophosphate synthase;Uncharacterized protein;Uridine monophosphate synthetase	1.63744	2.30429	2.09013	1.20486
P14115	60S ribosomal protein L27a	1.263	2.02646	2.08194	1.059
P50580;Q05BN2;Q3TGU7;Q3UMW2	Proliferation-associated protein 2G4;Pa2g4 protein (Fragment);Proliferation-associated 2G4;Uncharacterized protein	1.28663	2.27762	2.18498	1.18876
Q9D7M1	Glucose-induced degradation protein 8 homolog	0.921585	1.58602	1.92137	0.822208
Q8C1L7;Q9CQR2	40S ribosomal protein S21	2.15764	3.63503	3.12428	1.88303
P97930	Thymidylate kinase	1.57286	3.13988	4.09968	1.61964
P10518;Q9DD05	Delta-aminolevulinic acid dehydratase	1.74564	4.11975	6.20186	2.11286
A0A1W2P7A1;F7AEH4;Q6ZWZ6	40S ribosomal protein S12	1.86428	3.33714	3.05457	1.71091
P62301;Q5BLJ7;Q921R2	40S ribosomal protein S13;MCG10205;40S ribosomal protein S13	2.16734	2.72416	2.1972	1.3917
Q60F90;Q9CY02	Alpha-hemoglobin stabilizing protein;Alpha-hemoglobin-stabilizing protein	2.82177	5.94319	9.5512	3.02691
P62245;Q5M9M4	40S ribosomal protein S15a;Ribosomal protein S15A	1.2132	2.39879	2.2845	1.21581
Q3UD53;Q5M9P7;Q9CR86	Uncharacterized protein;Calcium regulated heat stable protein 1;Calcium-regulated heat stable protein 1	0.791326	1.47666	1.74137	0.744443
Q4VAA2	Protein CDV3	1.66362	2.10438	1.50775	1.06089
Q6ZWV7	60S ribosomal protein L35	1.85865	2.12238	1.99261	1.06638
G3UYF9;Q03958;Q792E4	Prefoldin subunit 6;Prefoldin subunit 6;H2-K region expressed gene 2	3.74801	6.31909	5.24001	3.1425
P33611	DNA polymerase alpha subunit B	1.52675	1.92259	2.12002	0.952037
Q9DCL9	Multifunctional protein ADE2	1.61742	3.1368	2.85301	1.55263
Q3UPG6;Q5SUH6;Q5SUH7	Uncharacterized protein;Clathrin interactor 1;Clathrin interactor 1	0.585556	0.911988	1.04657	0.450355
P37913;Q3U4X8;Q8R055	DNA ligase 1;DNA ligase;DNA ligase	4.31489	5.11291	5.54252	2.52118
P99027	60S acidic ribosomal protein P2	1.55149	2.32499	2.09265	1.14616
Q3TU79;Q9QYJ3	DnaJ (Hsp40) homolog, subfamily B, member 1;DnaJ homolog subfamily B member 1	2.43911	4.10638	4.98365	1.99278
P07607;Q544L2;Q9D0H1	Thymidylate synthase;Thymidylate synthase, isoform CRA_b;Uncharacterized protein	2.81176	5.6313	6.80265	2.73061
P24547;Q3U9N8;Q3UAT9	Inosine-5'-monophosphate dehydrogenase 2;Inosine-5'-monophosphate dehydrogenase;Inosine-5'-monophosphate dehydrogenase	2.00192	3.23797	2.67828	1.5686
Q3TM89;Q3UCC5;Q6P8I4	PEST proteolytic signal-containing nuclear protein;MCG130899;PEST proteolytic signal-containing nuclear protein	1.51284	1.47178	1.17707	0.711988
P22907;Q3UBC6;Q3UPG1	Porphobilinogen deaminase;Uncharacterized protein;Uncharacterized protein	2.73089	4.34246	5.41982	2.10058
Q8CIH9	Amidophosphoribosyltransferase	1.79813	3.13942	2.86688	1.51112
Q3ULS2;Q8CG48	Structural maintenance of chromosomes protein;Structural maintenance of chromosomes protein 2	2.81935	4.39742	4.92972	2.09323
E9PV38;Q8R097	Carboxylic ester hydrolase	2.28419	4.0916	4.95233	1.94641
A0ZVB6;E9QAE3	TBP-associated factor 170;B-TFIID TATA-box-binding protein-associated factor 1	2.23717	2.84971	2.55805	1.34471
A0A1L1SQA8;P62852;Q58EA6	40S ribosomal protein S25;40S ribosomal protein S25;MCG10725, isoform CRA_a	2.667	3.47011	2.8448	1.63701
P62267;Q497E1;Q9CWI9;Q9CZI5	40S ribosomal protein S23;Ribosomal protein S23;Uncharacterized protein;Uncharacterized protein	1.47567	2.52032	1.83521	1.18541
P07742	Ribonucleoside-diphosphate reductase large subunit	4.4332	8.3586	10.4447	3.93072
P62889;Q497D7;Q58DZ3	60S ribosomal protein L30;Rpl30 protein;MCG20799	2.04251	3.33583	3.25403	1.56393
A2A4Z0;Q9D1C1	Ubiquitin-conjugating enzyme E2C;Ubiquitin-conjugating enzyme E2 C	1.5539	4.31464	4.44195	2.01926
G3UWS4;H3BKU1;H3BLQ0;Q3TTF6;Q7TNP2;Q8BIX1	Serine/threonine-protein phosphatase 2A 65 kDa regulatory subunit A beta isoform;Protein phosphatase 2 (Formerly 2A), regulatory subunit A (PR 65), beta isoform, isoform CRA_b;Serine/threonine-protein phosphatase 2A 65 kDa regulatory subunit A beta isoform;Serine/threonine-protein phosphatase 2A 65 kDa regulatory subunit A beta isoform;Serine/threonine-protein phosphatase 2A 65 kDa regulatory sub…	1.75592	3.42963	3.35969	1.59579
Q3TW74;Q922D8	Uncharacterized protein;C-1-tetrahydrofolate synthase, cytoplasmic	1.93034	3.12554	3.58667	1.43258
P36552	Oxygen-dependent coproporphyrinogen-III oxidase, mitochondrial	1.8882	3.53255	3.67971	1.61607
P62862;Q3THB2;Q642K5;Q91V99;Q920W8	40S ribosomal protein S30;40S ribosomal protein S30;40S ribosomal protein S30;40S ribosomal protein S30 (Fragment);40S ribosomal protein S30 (Fragment)	1.93395	2.28078	1.86643	1.03856
Q3USC0;Q8BQM4	Uncharacterized protein;HEAT repeat-containing protein 3	2.86699	3.10906	2.32612	1.41282
P35979;Q3TIQ2;Q5BLK0	60S ribosomal protein L12;Uncharacterized protein;MCG18564, isoform CRA_a	1.67972	2.58093	2.20244	1.16653
Q80X50	Ubiquitin-associated protein 2-like	1.76526	2.37597	1.98127	1.05516
P62960;Q3UBT1;Q60951;Q71V06;Q810K5	Nuclease-sensitive element-binding protein 1;Y box protein 1;MYB-1b;Y box transcription factor (Fragment);Y box protein 1	2.19798	2.8257	1.97891	1.23879
A0A286YDA2;A0A286YDT3;A0A286YDV7;E9Q5C9	Nucleolar and coiled-body phosphoprotein 1;Nucleolar and coiled-body phosphoprotein 1;Nucleolar and coiled-body phosphoprotein 1 (Fragment);Nucleolar and coiled-body phosphoprotein 1	4.04459	6.55356	5.01492	2.85859
A0A1L1SSA3;P48024;Q4V9T8;Q9CXU9	Eukaryotic translation initiation factor 1b (Fragment);Eukaryotic translation initiation factor 1;Eukaryotic translation initiation factor 1;Eukaryotic translation initiation factor 1b	1.37768	2.47379	2.4337	1.0753
F6SVV1;P62082;Q4FZE6	40S ribosomal protein S7	1.54966	2.10904	1.79733	0.905829
A0A0U1RPL0	Ataxin-2-like protein	1.45627	2.27708	1.51186	0.974657
Q3THC1	Proteasome (Prosome, macropain) 26S subunit, non-ATPase, 9	1.44414	1.97187	1.93904	0.84093
Q3U4H0;Q61166	Microtubule-associated protein, RP/EB family, member 1;Microtubule-associated protein RP/EB family member 1	0.842859	0.895866	0.854839	0.379934
Q99JH1	Ribonuclease P protein subunit p25-like protein	1.51224	2.01275	1.99264	0.83723
P63276;Q3TK12;Q5M9L7;Q8BT90	40S ribosomal protein S17;Uncharacterized protein;MCG15301, isoform CRA_a;Uncharacterized protein (Fragment)	2.0922	2.66243	2.28882	1.10106
Q3T9B4;Q3TAV0;Q3UD20;Q78KL9;Q9D8S4	Uncharacterized protein;Uncharacterized protein (Fragment);Uncharacterized protein (Fragment);Rexo2 protein;Oligoribonuclease, mitochondrial	1.59421	3.0166	2.89356	1.24612
P11157;Q3THV8	Ribonucleoside-diphosphate reductase subunit M2;Uncharacterized protein	3.87794	6.9581	6.55959	2.86789
Q0VBA4;Q9D7S7	MCG16976, isoform CRA_c;60S ribosomal protein L22-like 1	2.48491	3.37058	2.80902	1.34407
Q6ZQ58;Z4YJT3	La-related protein 1	2.00162	2.61756	2.1737	1.04368
Q52KP0;Q9JJI8	MCG13615, isoform CRA_a;60S ribosomal protein L38	1.87416	3.48505	3.15645	1.37784
A2AP78;O54879;Q544R9	High mobility group protein B3 (Fragment);High mobility group protein B3;High mobility group box 3	2.64763	2.81914	3.22249	1.10622
Q61024	Asparagine synthetase [glutamine-hydrolyzing]	3.10558	5.35868	6.70036	2.06273
G3X925	Pyruvate kinase	1.46387	3.31174	3.77093	1.24526
Q9CY58	Plasminogen activator inhibitor 1 RNA-binding protein	1.86173	2.75695	2.70665	1.02871
Q9ERZ0	Hemogen	4.08967	5.0044	8.08886	1.86661
P52293;Q52L97	Importin subunit alpha-1;Importin subunit alpha	4.34132	6.77537	6.3182	2.48827
O55042	Alpha-synuclein	1.80144	2.47859	2.72566	0.902655
P53996;Q3U5V2;Q3U935;Q3ULK8;Q5QJQ9	Cellular nucleic acid-binding protein;Uncharacterized protein;Uncharacterized protein;Cellular nucleic acid binding protein, isoform CRA_a;Cellular nucleic acid binding protein	2.52635	4.33922	3.17893	1.54897
Q9D8X2	Coiled-coil domain-containing protein 124	1.76015	1.78465	1.36823	0.629286
Q6KAN1;Q78UK8;Q91Z40	MFLJ00316 protein (Fragment);Uncharacterized protein;Gbp6 protein	3.13973	2.63491	2.93402	0.915192
Q3U0Y1	Serine (Or cysteine) peptidase inhibitor, clade A, member 3G	4.67509	7.18652	4.97621	2.45561
Q3UFR4;Q5U647;Q9ESU7	Amino acid transporter	1.28489	3.18129	4.0141	1.07134
E9PVC5;E9PVC6;E9Q9E1;Q6NZJ6	Eukaryotic translation initiation factor 4 gamma 1	2.49082	2.63216	2.00181	0.878541
Q8VCG1;Q9CQ43;Q9JJ44	Deoxyuridine triphosphatase;Deoxyuridine triphosphatase;DUTPase	4.21035	8.42608	9.31054	2.75645
Q542D9;Q62351	Transferrin receptor, isoform CRA_a;Transferrin receptor protein 1	1.62747	6.20969	11.9152	1.91602

## Sheet: dateset S2
Phosphopeptides	Protein Accessions	Protein Descriptions	Expression ratio of phosphopeptides identified in 5 periods
			5/0	8/0	11/0	19/0
_AKPAAQSEEET[+80]AT[+80]SPAASPT[+80]PQSAER	Q8CIJ3;Q8JZQ9	Eukaryotic translation initiation factor 3 subunit B	1.33315	1.42214	0.439412	1.38485
_S[+80]LSYSPVER	Q8BTI8	Serine/arginine repetitive matrix protein 2	1.21198	1.28964	0.428864	1.66134
_FHDSSS[+80]PLLTSGPSVAELPWAVK	H3BK65;P42567;Q80ZL3	Epidermal growth factor receptor substrate 15;Epidermal growth factor receptor substrate 15;Epidermal growth factor receptor pathway substrate 15	0.581076	0.758296	0.713113	1.40398
_RVGDPPQTLPEEPMEVQGAERT[+80]SPEPQR	G3UYQ2;G3UZT6;Q3UF95;Q9Z1R2	Large proline-rich protein BAG6	1.08782	0.727578	0.385812	0.443054
_YAHQQPPS[+80]PLPVYSSSAK	F8VQ28;Q8VI36	Paxillin	0.835629	0.676177	0.298261	0.682623
_LHLS[+80]PPLGR	B1AST7;B1AST8;E9Q1Q1;E9QLW6;Q60592	Microtubule-associated serine/threonine-protein kinase 2;Microtubule associated serine/threonine kinase 2, isoform CRA_b;Microtubule-associated serine/threonine-protein kinase 2;Microtubule-associated serine/threonine-protein kinase 2;Microtubule-associated serine/threonine-protein kinase 2	1.21369	1.19795	0.6643	0.752543
_ETSVEGPGGS[+80]SELSSNSPESHNKPTTSR	P51612;Q7TSZ1	DNA repair protein complementing XP-C cells homolog;Xeroderma pigmentosum, complementation group C	0.543234	0.580677	0.317835	0.534745
_S[+80]PFLKPDER	Q5U4C3	Splicing factor, arginine/serine-rich 19	0.632517	0.431246	0.626709	1.06807
_GGNVFEALIQDDS[+80]EEEEEEEENR	Q5RL55	ATP-binding cassette, sub-family F (GCN20), member 1	2.82359	1.91437	0.41557	1.00815
_EEHGGLIRS[+80]PR	P26369;Q80XR5	Splicing factor U2AF 65 kDa subunit	0.515242	1.01554	0.871105	1.13378
_GLS[+80]PNNSAQDSTDTDSNHEDR	O08900	Zinc finger protein Aiolos	0.713148	0.488151	0.438435	1.4306
_RAT[+80]PEPSGTPSSDTVSRLEEDVR	O89053;Q3U1N0;Q3U232	Coronin-1A;Coronin;Coronin	0.529822	0.27315	0.0623787	0.399877
_GQLHGS[+80]S[+80]DESEVENEAK	Q3TJX6;Q3U3Q3;Q5SSI6	Uncharacterized protein;UTP18, small subunit (SSU) processome component, homolog (Yeast);U3 small nucleolar RNA-associated protein 18 homolog	1.3459	1.05811	0.572836	1.48043
_TASETRS[+80]EGSEYEEIPKR	G3UX48;Q5DTJ4;Q7TSC1	Protein PRRC2A;MKIAA4178 protein (Fragment);Protein PRRC2A	2.09816	1.87402	0.523888	0.943855
_ART[+80]SPYPGSKVER	A2AH27;Q8BVU5	ADP-ribose pyrophosphatase, mitochondrial (Fragment);ADP-ribose pyrophosphatase, mitochondrial	2.1506	1.97013	1.70452	1.2604
_TTS[+80]PDLFESQSLTSASSKPSSAR	Q5NCM6;Q5NCM7;Q8CHU3	Epsin-2;Uncharacterized protein;Epsin-2	0.296953	0.196628	0.185647	0.424668
_GLVAAYSGDS[+80]DNEEELVERLESEEEK	Q91YE7	RNA-binding protein 5	1.85709	1.67684	0.480707	0.853654
_GS[+80]PVQLGAK	B2RUR0;O35601	FYN binding protein;FYN-binding protein 1	0.509564	0.684673	0.600378	1.06795
_GAAAADLLSSS[+80]PESQHGGTQPPGGGQPLLQPTK	Q6PB44	Tyrosine-protein phosphatase non-receptor type 23	0.449128	0.772427	0.425838	0.444957
_TYS[+80]LTTPAR	P81122;Q3U2I0	Insulin receptor substrate 2;Uncharacterized protein (Fragment)	1.28727	2.82368	0.921492	1.5317
_VAQQPLSLVGC[+57]DVLPDPSPDHLYS[+80]FR	A0A0R4J1L6;Q5DTU0	Actin filament-associated protein 1-like 2	1.02233	0.604802	0.338147	1.11066
_RTNPPGGKGS[+80]GIFDESTPVQTR	Q3TJZ7;Q3TM10;Q3U7P4;Q6PGH2	Uncharacterized protein;HN1-like protein;Uncharacterized protein;Jupiter microtubule associated homolog 2	4.68745	3.71798	1.10802	0.909072
_SPQNLSHAVEEALKT[+80]SSPETREPESK	F8WJD4;Q80X82	Symplekin	3.70043	1.85619	0.581495	0.51593
_S[+80]PVKQDKSEISTDPK	Q8BTI8	Serine/arginine repetitive matrix protein 2	1.59059	1.00271	0.830192	1.49658
_S[+80]GLSPANDTGAK	O70310;Q3UJC3	Glycylpeptide N-tetradecanoyltransferase 1;Glycylpeptide N-tetradecanoyltransferase	2.61325	4.16046	1.93019	2.15355
_TGTGS[+80]PFAGNS[+80]PAREGEQDAGSLKDVFK	Q6ZPZ3	Zinc finger CCCH domain-containing protein 4	6.43463	4.01638	0.552899	1.54836
_AGAEASEEVPQTSLSS[+80]ARPGTPSDHQPQEATQFER	G3UWR2;Q6Y7W8	GRB10-interacting GYF protein 2	1.46743	1.68643	0.736523	0.805913
_ELLT[+80]SDSPPHNDIMSPVDPGVAQPNSR	Q9R1E0;Q9WVH5	Forkhead box protein O1;Forkhead protein FKHR1	0.859695	0.28042	0.0637619	0.38809
_NDQEPPPEVLDFS[+80]DDEKEKEAK	E9QJT2;Q3UMQ8	H/ACA ribonucleoprotein complex non-core subunit NAF1	2.36461	3.38058	0.745014	1.70299
_S[+80]LS[+80]PLGGRDESPVSHR	Q69ZA1	Cyclin-dependent kinase 13	2.59693	1.86561	0.750699	2.33133
_AYT[+80]HQVVTR	A0A286YDC0;Q03147;Q3THG5;Q8CAC4	Cyclin-dependent kinase 7;Cyclin-dependent kinase 7;Cyclin-dependent kinase 7 (Homolog of Xenopus MO15 cdk-activating kinase);Uncharacterized protein	0.772487	1.71568	1.18007	1.03811
_RAQS[+80]TDSLGTSSSLQSK	J3QJV7;O35551	Rab GTPase-binding effector protein 1	0.715308	0.460113	0.179081	0.626903
_EGVILTNENAAS[+80]PEQPGDEDAK	A0A1S6GWH4;H3BKN0;Q1HFZ0	Uncharacterized protein;tRNA (cytosine(34)-C(5))-methyltransferase;tRNA (cytosine(34)-C(5))-methyltransferase	0.815623	1.18061	0.37863	0.863108
_AASDGQY[+80]ENQSPEATSPR	A0A087WQS0;A0A1D5RM59;E9Q0S6	Tensin 1	0.364856	0.390326	0.202019	0.67116
_KLS[+80]SAMSAAK	P14152	Malate dehydrogenase, cytoplasmic	0.341857	0.219154	0.114878	0.324989
_YSDVEVPASVTGHSFAS[+80]DGDSGTC[+57]SPLR	Q8K232;Q9QYC0	Adducin 1 (Alpha);Alpha-adducin	2.19995	2.35556	1.26698	1.49461
_RLSQQS[+80]ASGAPVLLR	Q9DCM0	Persulfide dioxygenase ETHE1, mitochondrial	0.536827	0.539758	0.610583	1.77889
_ERAS[+80]SPPDRIDIFGR	A0A140LIS5;Q3UL36	Arginine and glutamate-rich protein 1 (Fragment);Arginine and glutamate-rich protein 1	1.96796	1.27558	0.460845	2.31156
_KT[+80]SFDQDSDVDIFPSDFTSEPPALPR	Q64511	DNA topoisomerase 2-beta	1.07539	1.01333	0.811257	2.26747
_TRS[+80]PDVISSASTALSQDIPEIASEALSR	G5E896	Enhancer of mRNA decapping 4, isoform CRA_b	1.48416	1.32008	0.342082	0.821757
_VSALAGPSS[+80]DDENEEESKPEKEDEPQEDAK	F8WIE5;Q69ZR2	E3 ubiquitin-protein ligase HECTD1	0.82219	1.05324	0.418437	0.62597
_VSKS[+80]PPLGR	E9Q6J5	Biorientation of chromosomes in cell division protein 1-like 1	1.58139	1.18469	0.777791	0.684767
_AVC[+57]STY[+80]LQSR	A0A0R4J1V6;A0A0R4J202;A0A0R4J204;O88904;Q5D0E9;Q9QZR5	Homeodomain-interacting protein kinase 1;Homeodomain interacting protein kinase 2, isoform CRA_b;Homeodomain interacting protein kinase 2, isoform CRA_c;Homeodomain-interacting protein kinase 1;Hipk2 protein;Homeodomain-interacting protein kinase 2	1.1068	1.59955	1.05775	1.78404
_RDS[+80]DGVDGFEAEGKK	B2RUG7;O88532	Zinc finger RNA binding protein;Zinc finger RNA-binding protein	0.558796	0.72568	0.136621	0.683944
_EVDSLGSIHSIPSTSVST[+80]GSR	A0A0R4J1T3;B2RY27;F6RXB5;Q8BYC6	Serine/threonine-protein kinase TAO3 (Fragment);MCG125789, isoform CRA_a;Serine/threonine-protein kinase TAO3 (Fragment);Serine/threonine-protein kinase TAO3	0.795553	0.753811	0.418191	0.904055
_YFDSFGDLSS[+80]ASAIMGNPK	A8DV41;P02089;Q549D9;Q54AH9	Beta-globin;Hemoglobin subunit beta-2;Beta-globin;Beta-2-globin (Fragment)	1.02288	0.719215	0.352003	1.08801
_YGQFSGLNPGGRPIT[+80]PPR	P62137	Serine/threonine-protein phosphatase PP1-alpha catalytic subunit	0.366019	0.485664	0.464883	0.468736
_KILGQQS[+80]PEKK	B2RXT8;B2RY61;F8VPQ2	Arid4a protein;AT rich interactive domain 4A (RBP1-like);AT-rich interactive domain 4A (RBP1-like)	1.98555	1.09821	1.50047	2.65727
_KNSTDLDSAPEDPTS[+80]PK	Q924A2	Protein capicua homolog	0.681018	0.706528	0.410995	0.852756
_ASQEPFSPAEDVMET[+80]DLLEGLAANQDRPSK	P70399	TP53-binding protein 1	1.24379	0.536474	0.169214	1.34029
_ATFMVGSY[+80]GPRPEEYEFLTPVEEAPK	Q61599	Rho GDP-dissociation inhibitor 2	0.783145	0.466229	0.223517	0.810144
_SMS[+80]PNLAPK	A5HLW0;A5HLW1;B2RX07;F6UFZ5;G3X9Z4;Q69ZY3	PCF11 (Fragment);PCF11 (Fragment);Cleavage and polyadenylation factor subunit homolog (S. cerevisiae);PCF11 cleavage and polyadenylation factor subunit (Fragment);Cleavage and polyadenylation factor subunit homolog (S. cerevisiae);MKIAA0824 protein (Fragment)	3.98738	3.22461	0.811192	1.13338
_AEFTS[+80]PPSLFK	Q9D824	Pre-mRNA 3'-end-processing factor FIP1	4.65051	7.50655	2.85542	4.90568
_QAS[+80]PTEVVER	Q3UR91;Q80U58	Pumilio homolog 2	1.04075	1.07468	0.427577	1.04609
_IAGTPGTGGRLS[+80]PENNQVLTK	E9QNT5;Q3UT56;Q8VE65	Transcription initiation factor TFIID subunit 12;Uncharacterized protein;Transcription initiation factor TFIID subunit 12	0.796616	0.69128	0.398137	0.729678
_KAAVVAS[+80]PLLDQQR	E9Q784	Zinc finger CCCH domain-containing protein 13	2.42783	1.76713	0.907158	2.56724
_ETPSC[+57]PKPVQDTQPPES[+80]PVENSEQLLQTNSGAVAR	Q8VCF0	Mitochondrial antiviral-signaling protein	1.39431	1.00435	0.64332	0.900034
_EELAS[+80]DLEEMATSSAKR	A2APD7;Q9D6Z1	Nucleolar protein 56 (Fragment);Nucleolar protein 56	1.41876	0.830317	0.346307	1.39473
_VLLLEANRHS[+80]PGPER	Q9Z0H8	CAP-Gly domain-containing linker protein 2	0.561117	0.405411	0.33817	0.603093
_SAT[+80]FPNAGPR	A0A087WQ61;A0A087WQU0;Q8C134;Q9ERD6	Ras-specific guanine nucleotide-releasing factor RalGPS2	0.4978	0.287146	0.114401	0.694581
_SS[+80]DGSLSHEDLAK	B2RXQ2;B2RXW8;B8QI33	Ppfia1 protein;Ppfia1 protein;Liprin-alpha 1	0.950119	0.672866	0.514397	0.969081
_ARKDS[+80]EEGEESFSSVQDDLSK	P35601	Replication factor C subunit 1	2.00173	2.30176	1.40474	2.23669
_SKPAAADS[+80]EGEEEEDTAKEKEPPQQGK	Q5RL55	ATP-binding cassette, sub-family F (GCN20), member 1	2.52008	2.01845	0.947494	1.08767
_SSS[+80]LGSTPHEELER	A8Y5K6;Q8BY82;Q9EST3	Eukaryotic translation initiation factor 4E transporter;Uncharacterized protein;Eukaryotic translation initiation factor 4E transporter	1.11761	1.02745	0.514843	0.865227
_EESREPAPES[+80]PKPAGVEIR	E9PWE8	Dihydropyrimidinase-related protein 3	0.315359	0.341451	0.131985	0.395058
_SSPDSPENT[+80]PPPTPTAPSSGSQHSGR	B0QZW4;Q8BU36;Q8BVY4;Q8BWQ2	Suppressor of Ty 3 (Fragment);Uncharacterized protein;Suppressor of Ty 3;Uncharacterized protein	1.00916	0.900382	0.529556	0.892175
_KET[+80]ES[+80]EAEDDNLDDLER	A2A8V8;A2A8V9;E9PUK6	Serine/arginine repetitive matrix protein 1	4.25821	3.86228	1.50167	2.72683
_EGET[+80]QSGTFEHESQSDFQNSQSPVQEQDKPK	O88720;Q3ULB0;Q5DTS4;S4R1W5	RNA binding protein;RNA-binding motif protein 6;MKIAA4015 protein (Fragment);RNA-binding motif protein 6	0.69344	0.739764	0.631262	0.715065
_KAS[+80]EDESDLEDEEEKSQEDTEQK	P25206;Q3UI57;Q3ULD6	DNA replication licensing factor MCM3;DNA helicase;DNA helicase	1.64971	2.99435	1.17223	1.30238
_MGNLQNS[+80]PVNMNPPPLSK	A6P3E3;E9PV80;Q61026;Q7TPU7;Q8BN74	Glucocorticoid receptor interacting protein 1;Nuclear receptor coactivator 2;Nuclear receptor coactivator 2;Ncoa2 protein;Uncharacterized protein	1.36188	0.759618	0.242532	0.462449
_VEAPDSEAC[+57]S[+80]GEEVAMETK	Q8BHZ4	Zinc finger protein 592	0.819491	0.826901	0.442408	1.16497
_SERLS[+80]PVTGTSGDFPR	K7N7F1;O55087;Q80VR4	BLOC-1-related complex subunit 8;Myocyte-specific enhancer factor 2B;Myocyte enhancer factor 2B	3.11517	2.51719	1.38335	6.59015
_KYLEIDS[+80]DEESRGELLSLR	A0A0J9YV20;A0A0R4J0B7;Q80UZ2	Protein SDA1 homolog	6.61739	8.51696	1.90764	1.90536
_FAELPEFRPEEVLPSPT[+80]LQSLATS[+80]PR	Q924A2	Protein capicua homolog	1.69202	1.21247	0.399572	1.24227
_EKSPPDQS[+80]AVPNTPPSTPVKLEEDLPQEPTSR	Q8K232;Q9QYC0	Adducin 1 (Alpha);Alpha-adducin	0.807218	0.641614	0.263337	0.528169
_VGDTEKPEPERS[+80]PPNR	Q3TQI7	Telomere length and silencing protein 1 homolog	1.35314	0.700664	0.584698	0.501268
_TEATQGLDYVPSAGTISPTSS[+80]LEEDKGFK	A2ARP8;Q9QYR6	Microtubule-associated protein 1A	0.705182	0.526805	0.246168	0.803905
_EDGIDAVEVAADRPGS[+80]PR	Q8K1J5	Protein SDE2 homolog	1.12528	1.18357	0.623431	0.928093
_SHS[+80]LDDLQGDADVGK	F8VQK5;P59808	SAM and SH3 domain-containing protein 1	0.307206	0.280088	0.226546	0.388515
_TEAT[+80]QGLDYVPSAGTISPTSSLEEDKGFK	A2ARP8;Q9QYR6	Microtubule-associated protein 1A	0.713211	0.488588	0.246892	0.801688
_SKS[+80]EDMDSVESK	Q7TT18	Activating transcription factor 7-interacting protein 1	0.805728	0.580206	0.180978	0.637072
_S[+80]LQSLLGPSSK	Q9D2V7	Coronin-7	0.643814	0.534407	0.262427	1.17565
_DSSEATGWEEPS[+80]PPSIR	B1ATC3;B7ZC94;Q3UHC0	Trinucleotide repeat-containing gene 6C protein;Trinucleotide repeat-containing gene 6C protein (Fragment);Trinucleotide repeat-containing gene 6C protein	0.766548	0.66166	0.294737	1.11288
_AAIPPPVYEEPDRPRS[+80]PTGPSNSFLANMGGTVAHK	Q8JZX4	Splicing factor 45	1.87811	1.02555	0.278053	0.476139
_QSQIQNQQSS[+80]DLDSDVEDY	P37913;Q3U4X8;Q8R055	DNA ligase 1;DNA ligase;DNA ligase	1.98694	1.57807	0.52968	1.77168
_LAS[+80]PSGSTSSGLEVVAPEVTSAPVSGPGILDDSATIC[+57]R	Q5EBP9;Q62318	Tripartite motif-containing 28;Transcription intermediary factor 1-beta	0.873975	0.93621	0.510325	0.58635
_IYQFPDC[+57]DS[+80]DEDEDFKLQDQALK	P28661	Septin-4	0.294803	0.294789	0.220563	1.25469
_QGS[+80]LVLEELKPGSGPNLK	A0A0U1RNN5;P15702;Q544C5	Leukosialin (Fragment);Leukosialin;MCG145268, isoform CRA_a	0.64048	0.772995	1.22072	1.34154
_GSGVAQSPQQQPQQQPPQPQQPT[+80]PPK	Q3TAB8;Q8K212	Uncharacterized protein;Phosphofurin acidic cluster sorting protein 1	1.47732	5.26568	2.07147	1.61985
_TGIRTDS[+80]REDEIS[+80]PPPPNPVVK	Q3TYK4;Q9DBC7	Uncharacterized protein;cAMP-dependent protein kinase type I-alpha regulatory subunit	2.50532	0.986646	0.20594	1.55715
_S[+80]RS[+80]PLDKDAYAPSSSVVGTSVGSHR	Q0VBL3;Q3THK4;Q3TLX0;Q571M7;Q66JP8;Q6PGG1;Q7TT82	RNA-binding motif protein 15;Uncharacterized protein (Fragment);Uncharacterized protein (Fragment);MKIAA4257 protein (Fragment);Rbm15 protein (Fragment);Rbm15 protein (Fragment);Rbm15 protein (Fragment)	2.5112	2.04083	1.01605	2.48871
_C[+57]SDVSELS[+80]SSPPGPYHQEPYMSKPEER	Q3U5I9;Q542K0;Q9R078	Uncharacterized protein;Protein kinase, AMP-activated, beta 1 non-catalytic subunit, isoform CRA_b;5'-AMP-activated protein kinase subunit beta-1	2.19466	1.93043	0.677465	2.2805
_S[+80]SPPLRTPDVLESSGPAVR	Q9Z2B9	Ribosomal protein S6 kinase alpha-4	0.81842	0.416716	0.147483	0.59993
_INHTVILDDPFDDPPDLLIPDRSPEPT[+80]KEQLDSGR	Q9CXG3;Q9D3J1	Peptidyl-prolyl cis-trans isomerase-like 4;Uncharacterized protein	1.66847	1.24043	0.657214	0.782463
_TASAVAGKT[+80]PDASPEPK	Q3TXS7	26S proteasome non-ATPase regulatory subunit 1	0.808682	1.07607	0.915303	1.07174
_YFDSFGDLSSAS[+80]AIMGNAK	A8DUK0;P02088	Beta-globin;Hemoglobin subunit beta-1	0.844393	0.557854	0.286274	1.17783
_QSEES[+80]PADDGELRR	Q61687	Transcriptional regulator ATRX	1.59019	1.6501	1.17575	1.49654
_TPT[+80]PEPAEVETR	D3YUV1;Q3TCW5;Q99J45	Nuclear receptor-binding protein;Uncharacterized protein;Nuclear receptor-binding protein	0.344704	0.363098	0.199912	0.731119
_SHIPSEPYEPIS[+80]PPQGPAVHEK	Q5RIM6	Nuclear receptor co-repressor 1, isoform CRA_a	0.761375	0.718901	0.522945	0.374278
_LIDSSGSASVLTHSSS[+80]GNSLK	A0A0A6YXH3;A0A1S6GWJ0;A2A8Z1;E9PXZ2;E9Q6C1;F6UHR6;Q5FWX7;Q8R0G3	Oxysterol-binding protein;Oxysterol-binding protein;Oxysterol-binding protein-related protein 9;Oxysterol-binding protein;Oxysterol-binding protein;Oxysterol-binding protein;Oxysterol-binding protein;Oxysterol-binding protein	0.468594	0.590064	0.258518	0.530338
_GPAGEAS[+80]ASPPVRR	B7ZNU9;Q3V2N5;Q542S9;Q61235	Beta-2-syntrophin;Uncharacterized protein;Syntrophin, basic 2;Beta-2-syntrophin	0.204614	0.154541	0.165278	0.524604
_GTGRPNS[+80]PQRLDR	Q3U4A3;Q69ZP6;Q9CWK3	Uncharacterized protein;MKIAA1178 protein (Fragment);CD2 antigen cytoplasmic tail-binding protein 2	1.03776	1.04945	0.534385	0.732268
_AGAEASEEVPQTSLS[+80]SARPGTPSDHQPQEATQFER	G3UWR2;Q6Y7W8	GRB10-interacting GYF protein 2	1.46743	1.68643	0.736523	0.805913
_S[+80]GSSSPDSEITELKFPSISQD	P70698	CTP synthase 1	2.4435	1.61309	0.276583	1.40779
_SAS[+80]ASPLTPC[+57]SAPR	A2AJI0;A2AJI1;A8Y5P4	MAP7 domain-containing protein 1	1.73176	0.738171	0.491465	0.840741
_VAEFNNVTPLS[+80]EEEVTSVK	P27546	Microtubule-associated protein 4	0.520043	0.316072	0.199189	0.704256
_ASVAS[+80]DPESPPGGNEPAAASGQR	D3YYS7;D3Z478;Q9D0L8	mRNA cap guanine-N7 methyltransferase (Fragment);mRNA cap guanine-N7 methyltransferase (Fragment);mRNA cap guanine-N7 methyltransferase	1.05478	0.997859	0.331912	0.918849
_SPQNLSHAVEEALKTS[+80]SPETREPESK	F8WJD4;Q80X82	Symplekin	4.34891	2.12842	0.534544	0.468773
_M[+16]LPHAPGVQMQAIPEDAVHEDS[+80]GDEDGEDPDKR	A0A0R4J008;P70288;Q3UXH8	Histone deacetylase;Histone deacetylase 2;Uncharacterized protein (Fragment)	1.67581	0.947577	0.236204	0.622122
_RLS[+80]ENNC[+57]SLDDWEIGAGHLSSSAFNSEK	Q8C7S2;Q8CD09;Q9ERG0	Uncharacterized protein;Uncharacterized protein;LIM domain and actin-binding protein 1	0.313597	0.268375	0.204851	0.518318
_HRAEAPPLQREDSGT[+80]FSLGK	Q9WTX2	Interferon-inducible double-stranded RNA-dependent protein kinase activator A	1.72092	1.14664	0.535666	0.924676
_TLFLGIPDENFEDHSAPPS[+80]PEEK	E9PWG9;O35099;Q14AY4	Mitogen-activated protein kinase kinase kinase 5;Mitogen-activated protein kinase kinase kinase 5;Map3k5 protein	0.372	0.323271	0.0994169	0.494513
_GAELGPEPLELSDS[+80]GDDAGWEDEDADTEPAHGR	D6RGQ1;Q3U2K1;Q922H1;Q9D8D8	Protein arginine N-methyltransferase 3;Uncharacterized protein (Fragment);Protein arginine N-methyltransferase 3;Uncharacterized protein	1.26929	0.762586	0.146091	0.709212
_LFQGYS[+80]FVAPS[+80]ILFK	Q8C050	Ribosomal protein S6 kinase alpha-5	0.505797	0.278872	0.115501	3.89396
_QTPQAPQS[+80]PR	F6ZDS4;Q7M739	Nucleoprotein TPR;Nuclear pore complex-associated intranuclear coiled-coil protein TPR	2.16478	2.64296	1.56805	2.33166
_KQT[+80]PPASPSPQPIEDRPPSS[+80]PIY[+80]EDAAPFK	Q60598;Q8BNA5;Q921L6	Src substrate cortactin;Uncharacterized protein;Cortactin, isoform CRA_a	0.531376	1.22865	0.703193	1.51984
_EGINPGYDDYADS[+80]DEDQHDAYLER	Q08943	FACT complex subunit SSRP1	3.29535	4.45568	2.05772	7.74637
_SVSESHT[+80]PC[+57]PSESTGDTVPLQR	Q8R5A6	TBC1 domain family member 22A	1.08214	0.740331	0.562027	0.862653
_S[+80]GDETPGSEAPGDK	Q00PI9	Heterogeneous nuclear ribonucleoprotein U-like protein 2	0.395956	0.292881	0.0626125	1.10797
_GPAGEASAS[+80]PPVRR	B7ZNU9;Q3V2N5;Q542S9;Q61235	Beta-2-syntrophin;Uncharacterized protein;Syntrophin, basic 2;Beta-2-syntrophin	0.258943	0.182215	0.197127	0.590556
_VSS[+80]GGLTESLFILK	C6EQJ8;Q3U1T9	ASL1/Dennd1b fusion protein;DENN domain-containing protein 1B	1.08852	1.21476	0.541682	1.41555
_C[+57]DGSPRT[+80]PPST[+80]PPATANLSADDDFQNTDLR	F8WJE0;Q60710	Deoxynucleoside triphosphate triphosphohydrolase SAMHD1	1.25977	0.922436	0.224373	1.32192
_REEQTDTSDGESVT[+80]HHIR	P36916	Guanine nucleotide-binding protein-like 1	1.20839	1.04439	0.577998	0.590169
_ARPAQAPVSEELPPS[+80]PKPGK	Q6PGL7	WASH complex subunit 2	0.754694	0.443376	0.224727	0.445544
_HQVRT[+80]PSPLALEDT[+80]VELSSPPLSPTTK	P19973	Lymphocyte-specific protein 1	0.309781	0.0984475	0.0142529	0.231462
_ASHS[+80]AVDITK	A0JNY3;Q8BUV3	Gephyrin	1.29606	1.25784	1.05607	0.692905
_SSTPLPTVSS[+80]SAENTR	Q61033	Lamina-associated polypeptide 2, isoforms alpha/zeta	0.928655	1.37105	1.42549	1.72079
_EQSDISIS[+80]PR	Q922F2;S4R1G6;S4R1Z8;S4R2L4	Rsrc2 protein (Fragment);Arginine/serine-rich coiled-coil protein 2;Arginine/serine-rich coiled-coil protein 2;Arginine/serine-rich coiled-coil protein 2	1.35827	1.58749	1.20489	2.60903
_EDSRGS[+80]LIPEGATGFPDPGSTSENTR	A2AF47	Dedicator of cytokinesis protein 11	0.897528	0.545082	0.131091	0.749154
_S[+80]FLVSYIANK	D3Z158;Q3TIN2;Q8BML9	Glutamine--tRNA ligase;Uncharacterized protein;Glutamine--tRNA ligase	0.739521	1.28975	0.532772	1.44803
_SKSEEAHAEDS[+80]VMDHHFR	Q9CY58	Plasminogen activator inhibitor 1 RNA-binding protein	0.967605	0.78902	0.40288	0.276892
_TGTGSPFAGNS[+80]PAR	Q6ZPZ3	Zinc finger CCCH domain-containing protein 4	0.65449	0.929836	0.629668	0.906869
_YKDIIRQPS[+80]EEEIIK	Q62048	Astrocytic phosphoprotein PEA-15	0.766225	0.507754	0.312716	0.681237
_KTS[+80]PASLDFPEPQK	A0A140T8S5;Q8K327	Chromosome alignment-maintaining phosphoprotein 1	1.31734	1.58983	0.847808	1.37257
_EES[+80]DGEYDEFGR	A0A0H2UH20;B2RRT9;D3Z4U0;E9PUD0;Q9R020	Zinc finger Ran-binding domain-containing protein 2 (Fragment);Zinc finger Ran-binding domain-containing protein 2;Zinc finger Ran-binding domain-containing protein 2;Zinc finger Ran-binding domain-containing protein 2;Zinc finger Ran-binding domain-containing protein 2	0.695344	0.641592	0.679746	1.80677
_QS[+80]PGPALAR	P42128	Forkhead box protein K1	0.379305	0.617465	0.439244	0.767712
_GC[+57]S[+80]PGESASGGLSKK	Q3US10;Q5STS9;Q9QYE3	Uncharacterized protein;B-cell lymphoma/leukemia 11A;B-cell lymphoma/leukemia 11A	1.96589	3.24933	2.78287	2.49863
_RAT[+80]SPSSSVSGDFDDGHHSVPTPGPSR	D3YYF2;D3YYG4;D3Z1M8;D3Z1N4;D3Z1W6;D3Z3R4;D6RI94;D6RIL0;E9Q4Y5;E9Q7L2;E9Q7L3;F8VQD1;Q8BSQ9	Protein polybromo-1 (Fragment);Protein polybromo-1 (Fragment);Protein polybromo-1 (Fragment);Protein polybromo-1;Protein polybromo-1;Protein polybromo-1 (Fragment);Protein polybromo-1;Protein polybromo-1;Protein polybromo-1;Protein polybromo-1;Protein polybromo-1;Protein polybromo-1;Protein polybromo-1	1.10616	1.50789	0.858757	0.863643
_SS[+80]GTNFQGLPSK	E9QAJ9;Q3UIA2	Rho GTPase-activating protein 17	0.285252	0.680864	0.462222	0.649585
_SLS[+80]PLSGTTDTK	Q80TU6	MKIAA0670 protein (Fragment)	0.55235	0.54733	0.507012	1.53987
_TNSSDSERS[+80]PDLGHSTQIPR	Q3TAB8;Q8K212	Uncharacterized protein;Phosphofurin acidic cluster sorting protein 1	0.964229	1.34511	0.543107	0.73296
_QPAS[+80]LHGSTELLPLSR	Q3TZJ2;Q91WG2	Uncharacterized protein;Rab GTPase-binding effector protein 2	0.706146	0.437372	0.188946	0.663088
_SAAS[+80]PVVISIPER	H9KV00;H9KV01;H9KV15;Q9QX47	Protein SON	1.11199	1.39289	0.775655	3.4148
_RYS[+80]DFEWLR	Q78ZM0;Q9CSC2;Q9CU14	Sorting nexin 3, isoform CRA_b;Uncharacterized protein (Fragment);Uncharacterized protein (Fragment)	0.697371	0.829588	0.643196	1.53431
_NQS[+80]PVLEPVGR	A7E215;B1AXN9;P18654	Rps6ka3 protein (Fragment);Ribosomal protein S6 kinase alpha-3;Ribosomal protein S6 kinase alpha-3	0.380631	0.299006	0.162217	0.768803
_DLKPENILC[+57]ES[+80]PEKVSPVK	A2A8W8;O08605;Q3TDV2;Q3U1I8	MAP kinase-interacting serine/threonine kinase 1, isoform CRA_b;MAP kinase-interacting serine/threonine-protein kinase 1;Uncharacterized protein;Uncharacterized protein	1.20802	1.72845	1.66181	0.922877
_ILELT[+80]PEPDRPR	Q69ZA1	Cyclin-dependent kinase 13	0.838382	0.735636	0.663657	0.978267
_LQES[+80]PAPEKGEVLGDALQLDTLKQEAAK	E9Q7G0	Nuclear mitotic apparatus protein 1	0.877253	0.594993	0.359016	1.07279
_SDGS[+80]LDDGDGIHR	A9CLV6;Q8C5F9;Q9QZI8	Axotomy induced glycoprotein 2;Uncharacterized protein (Fragment);Serine incorporator 1	0.820908	2.22963	2.44272	2.11175
_SSDGS[+80]LSHEDLAK	B2RXQ2;B2RXW8;B8QI33	Ppfia1 protein;Ppfia1 protein;Liprin-alpha 1	0.877344	0.632369	0.492896	0.982976
_KTKPPRPDSPT[+80]TTPNISVK	Q3U1B2;Q3UQ47;Q3V1H4;Q60775	Uncharacterized protein;Uncharacterized protein (Fragment);E74-like factor 1;ETS-related transcription factor Elf-1	0.572418	0.279726	0.0992166	0.238399
_GGEDEDGS[+80]DEDVVHNEDIHFEPIVSLPEVEVK	Q9ERU9	E3 SUMO-protein ligase RanBP2	0.723976	1.10904	0.934052	0.525561
_TASISSS[+80]PSEGTPAVGSYGC[+57]TPQSLPK	Q6ZQ58;Z4YJT3	La-related protein 1	3.235	4.32733	1.225	1.72186
_LHVGNISPT[+80]C[+57]TNQELR	F7BGR7	Predicted gene 21992	0.967192	1.08889	0.351457	0.799548
_GDLAFGAPGPRPPS[+80]PFDDPTDDPERK	A2AGH6;A2AGH8;A2AGH9	Mediator of RNA polymerase II transcription subunit 12	0.728626	1.06556	0.669305	1.01403
_RLS[+80]LTPDPEKGEPPALDPESQGGEAQPPEC[+57]K	Q6P9Q6	FK506-binding protein 15	0.838927	0.514863	0.249555	0.638018
_TSPADHGGS[+80]VGSESGGSAVDSVAGEHSVSGR	A2AN08	E3 ubiquitin-protein ligase UBR4	0.443756	0.54361	0.416449	0.453906
_GFDT[+80]SPEHSLDLGISGR	Q8CHI8	E1A-binding protein p400	0.76372	1.13612	0.793484	1.60218
_RGS[+80]DIDNPTLTVTDISPPSR	G5E8L8	Mitogen-activated protein kinase kinase kinase 2	0.423916	0.325552	0.1565	0.60433
_GFEEEHKDS[+80]DDDS[+80]S[+80]DDEQEKKPEAPK	Q3UAI4;Q3UBH2;Q3UJB0;Q3UQU5;Q80W39	Uncharacterized protein;Uncharacterized protein;Splicing factor 3b, subunit 2;Uncharacterized protein (Fragment);Splicing factor 3b, subunit 2	1.59127	1.44483	0.870723	0.821743
_DAPYAFLPSWYVETMTQDLPPLS[+80]KTPS[+80]PKD	A0A0R4J288;G3UX82;O70348	DOM-3 homolog Z (C. elegans), isoform CRA_a;Decapping and exoribonuclease protein;Decapping and exoribonuclease protein	1.5331	1.53079	0.208227	2.33225
_SPS[+80]PGRREEDGDELAR	P36552	Oxygen-dependent coproporphyrinogen-III oxidase, mitochondrial	4.57045	8.11571	2.45533	1.84668
_NSS[+80]PSISPNTSFASDGSPSPLGGIKR	Q9DBR1	5'-3' exoribonuclease 2	0.971599	0.791491	0.178787	1.18964
_KYSDVEVPASVTGHSFASDGDSGTC[+57]S[+80]PLR	Q8K232;Q9QYC0	Adducin 1 (Alpha);Alpha-adducin	2.43231	2.91916	1.73011	1.36048
_SHETDGGS[+80]AHGDEEDDGPHFEPVVPLPDKIEVK	Q9ERU9	E3 SUMO-protein ligase RanBP2	1.33745	1.47773	1.48123	0.581668
_SES[+80]PKEPEQLRK	P49312;Q3TIK8;Q3U7F3	Heterogeneous nuclear ribonucleoprotein A1;Uncharacterized protein;Uncharacterized protein	0.317611	0.508477	0.196531	0.652265
_S[+80]LGSGESESESRPGK	P97492	Regulator of G-protein signaling 14	0.26772	0.239463	0.167779	0.499612
_AEGEPQEES[+80]PLK	A0A087WQA0;F8WI22;Q3UDL9;Q3UR37;Q8K019	Bcl-2-associated transcription factor 1;Bcl-2-associated transcription factor 1;Uncharacterized protein (Fragment);Uncharacterized protein (Fragment);Bcl-2-associated transcription factor 1	0.749018	1.48726	1.27377	3.12027
_GSGPQPSPVS[+80]SQDSSPR	Q8BLR5	PH and SEC7 domain-containing protein 4	0.821053	0.309115	0.152633	0.954418
_SSSVS[+80]PSASFR	Q3UY41;Q62441;Q80TG4	Uncharacterized protein;Transducin-like enhancer protein 4;MKIAA1261 protein (Fragment)	0.872075	0.607029	0.337426	0.939172
_GAKLT[+80]PEEEEILNK	P62242;Q497E9	40S ribosomal protein S8	0.427896	0.330332	0.266401	0.573634
_TAS[+80]FSESRADEVAPAK	Q3V117	ATP-citrate synthase	1.34199	0.956	0.406991	0.956131
_EVS[+80]PEVVR	E9Q784	Zinc finger CCCH domain-containing protein 13	1.20048	1.02228	1.01011	2.13014
_RS[+80]SDGSLSHEDLAK	B2RXQ2;B2RXW8;B8QI33	Ppfia1 protein;Ppfia1 protein;Liprin-alpha 1	0.781883	0.628729	0.387537	0.66939
_TEDEEFLIQHLLQAPS[+80]PPR	E9PYL2	Proline-rich protein 12	0.68081	0.698084	0.504023	0.965725
_GSGPQPSPVSSQDSS[+80]PR	Q8BLR5	PH and SEC7 domain-containing protein 4	0.814435	0.303891	0.13696	0.961669
_EDT[+80]QAAKSPSVPQDAAAEGR	Q6PB37;Q91XI0	5830417I10Rik protein;Uncharacterized protein	1.47919	1.72486	0.88002	1.08618
_ESTES[+80]SPGKHLVTSEELISEGK	Q9JKX6	ADP-sugar pyrophosphatase	3.9556	5.82827	3.15934	1.86756
_LSSESHHGGS[+80]PIHWVLPAGMSAK	D6RG95;E9Q5K9	YTH domain-containing protein 1	0.561188	0.625442	0.235825	0.583356
_TGS[+80]PTPSNQLNDSPTFK	E9Q5F9	Histone-lysine N-methyltransferase SETD2	0.854114	0.666671	0.351817	1.58237
_TS[+80]PSKSPFLHSGMK	A2BH40;E9QAQ7	AT-rich interactive domain-containing protein 1A	1.43295	1.05024	0.830768	0.519895
_RIS[+80]QVSSGETEYNPGEAR	A0A0G2JFQ4;B2RXS1;B7ZWL5;E9Q9L6;Q6ZQA0	Neurobeachin-like protein 2;Nbeal2 protein;Nbeal2 protein;Neurobeachin-like protein 2;Neurobeachin-like protein 2	0.949642	0.341771	0.30563	0.81252
_RLS[+80]LPGLLS[+80]QVSPR	Q920R0	Alsin	1.14019	0.969534	0.313692	1.14641
_KYVIS[+80]DEEEEEDD	Q5XJE5	RNA polymerase-associated protein LEO1	3.09687	1.74954	0.43587	1.76734
_KLDES[+80]PVLKPEFIGHDGR	E9Q5F9	Histone-lysine N-methyltransferase SETD2	0.982069	0.82546	0.767475	0.927599
_EANNC[+57]SS[+80]PAGVLVDAMSQK	P42230;Q9JIA0	Signal transducer and activator of transcription 5A;Signal transducer and activator of transcription	1.24195	2.55604	0.712975	1.46123
_RTES[+80]PSESC[+57]PVK	Q65Z40	Wings apart-like protein homolog	0.722387	0.724935	0.926651	0.83016
_RRS[+80]NTLDITDGR	Q8CHD0	MKIAA0826 protein (Fragment)	2.37606	0.381079	0.258509	0.428738
_S[+80]AELAELGLDPLDNC[+57]VTC[+57]EC[+57]TLEETDSSENSLHPDFAK	A0A087WQ86;A0A087WRP5;B2RWY0;E9QM99;Q8BZN6	Dedicator of cytokinesis protein 10;Dedicator of cytokinesis protein 10;Dock10 protein;Dedicator of cytokinesis protein 10;Dedicator of cytokinesis protein 10	0.938001	0.520951	0.202838	0.747217
_AFGESST[+80]ESDEDEEEGC[+57]SHK	Q8K1L5	Protein phosphatase 1 regulatory subunit 11	0.376606	0.0878891	0.03639	0.272085
_TTAVEIDYDS[+80]LKR	B2RUR0;O35601	FYN binding protein;FYN-binding protein 1	0.658883	0.531063	0.441886	0.812735
_IQDTGDTILSSPSS[+80]VALPQVK	E9PUR6;E9PYV1;E9Q310;P06537;Q05DD1;Q06VW2;Q3U126;Q3U2M7	Glucocorticoid receptor;Glucocorticoid receptor;Glucocorticoid receptor (Fragment);Glucocorticoid receptor;Nr3c1 protein (Fragment);Glucocorticoid receptor;Uncharacterized protein;Nr3c1 protein	0.602946	0.564494	0.294499	0.699308
_KAS[+80]EDES[+80]DLEDEEEKSQEDTEQK	P25206;Q3UI57;Q3ULD6	DNA replication licensing factor MCM3;DNA helicase;DNA helicase	1.8879	3.012	1.45101	1.77777
_GIPLPT[+80]GDTS[+80]PEPELLPGDPLPPPK	Q3THA0;Q544H0;Q9Z1D1	Eukaryotic translation initiation factor 3 subunit G	0.974067	1.64039	0.399161	1.74402
_HLQPTPEPQSPT[+80]EPPAWGSSIVK	A6H8H2	DENN domain-containing protein 4C	0.282218	0.715051	0.278303	0.689563
_IKEEVLSES[+80]ETEAHQDAAALDPDVVIK	Q3TI31;Q3TM92;Q3TSH0;Q91W96	Uncharacterized protein;Anaphase promoting complex subunit 4, isoform CRA_b;Uncharacterized protein (Fragment);Anaphase-promoting complex subunit 4	0.55929	0.600651	0.324581	0.479022
_LVSESAS[+80]EDEDSASNGPAEILLDGLSSENPYGAR	Q8C2G3	Uncharacterized protein	2.78411	3.91168	0.679031	3.17166
_LIHGEDS[+80]DS[+80]EGDDDGRGSSGC[+57]SEAGGAGHEEGR	Q6ZPJ3	(E3-independent) E2 ubiquitin-conjugating enzyme UBE2O	1.29987	1.77901	1.76511	1.71033
_LGTGGGGS[+80]PDKS[+80]PSAQELK	Q3TYJ0;Q9WUD1	Uncharacterized protein;STIP1 homology and U box-containing protein 1	1.82205	1.96566	1.73361	1.91965
_LGSTGS[+80]QPNSEAEPGPEHAPK	Q501J7	Phosphatase and actin regulator 4	1.16781	1.18443	0.716993	0.493963
_EFQDYIEPEEGC[+57]QGS[+80]PQRR	A0A1D5RMC1;Q6PDL0	Cytoplasmic dynein 1 light intermediate chain 2 (Fragment);Cytoplasmic dynein 1 light intermediate chain 2	2.61992	3.40111	1.40239	2.35077
_SS[+80]PPPPLPAEERPGTK	Q924A2	Protein capicua homolog	0.507274	0.49531	0.258946	0.449087
_TFC[+57]GTPDY[+80]IAPEIIAYQPYGK	P68404	Protein kinase C beta type	0.535003	0.417064	0.245075	1.70958
_LADYVVPGC[+57]QTVLSPTASEPDTTLTKTS[+80]PK	E9Q2E4	HECT domain E3 ubiquitin protein ligase 4	1.8947	2.49053	2.96351	2.40234
_DIKEES[+80]DEEDDDDEESGR	D3Z5I9;Q9CXK9	RNA-binding protein 33	0.596271	0.648519	0.225244	0.562081
_KPENPSESDTEEPT[+80]IC[+57]GPTQDDFHMK	G1UCX4;Q9D2C2	Synoviocyte proliferation-associated in collagen-induced arthritis 1;Protein SAAL1	1.16282	1.55146	0.491907	0.927327
_SSGS[+80]LSPGLETEDPLEAR	B9EKJ7;P58871	Tankyrase 1 binding protein 1;182 kDa tankyrase-1-binding protein	0.864309	0.525432	0.220774	1.24026
_GGTPAGST[+80]RGSPTRPNPPVR	E9PWE8	Dihydropyrimidinase-related protein 3	5.56669	2.49435	0.447136	1.74541
_VSS[+80]LSPEQEQGLWK	D6RG49;Q80XP8	Protein FAM76B	1.72466	1.32538	0.558228	1.77019
_KIALESVGQPEEQMES[+80]GNC[+57]SGGDDDWTHLSSK	Q64337	Sequestosome-1	3.39767	1.11201	0.278568	1.20488
_SGSPS[+80]DNSGAEEMEVSLAKPK	D3YXX3;D3Z783;P31750;Q8BS26	RAC-alpha serine/threonine-protein kinase (Fragment);RAC-alpha serine/threonine-protein kinase;RAC-alpha serine/threonine-protein kinase;Uncharacterized protein	0.867669	0.491078	0.17376	0.624104
_EQNC[+57]DLAPSGEVS[+80]PVKPLGR	Q9EQM6	Microprocessor complex subunit DGCR8	1.38967	1.99635	0.750282	1.33522
_EMDTARTPLS[+80]EAEFEEIMNR	H3BJ30;H3BJW3;H3BKW0;Q6NVF9	Cleavage and polyadenylation-specificity factor subunit 6;Cleavage and polyadenylation-specificity factor subunit 6;Cleavage and polyadenylation-specificity factor subunit 6 (Fragment);Cleavage and polyadenylation specificity factor subunit 6	1.24771	0.736659	0.422757	0.769354
_SS[+80]PFKVS[+80]PLSFGR	Q63918	Caveolae-associated protein 2	0.38326	0.289374	0.277704	1.9438
_APKEELAS[+80]DLEEMATSSAK	A2APD7;Q9D6Z1	Nucleolar protein 56 (Fragment);Nucleolar protein 56	0.82131	0.652791	0.29091	0.795872
_TALS[+80]DLYLEHLLQK	B7ZCL8;P70290;Q542P4;Q684Q6	55 kDa erythrocyte membrane protein;55 kDa erythrocyte membrane protein;Membrane protein, palmitoylated;Membrane protein, palmitoylated (Fragment)	0.635684	1.66893	1.75358	1.3585
_TAFDEAIAELDTLS[+80]EESYK	P63101	14-3-3 protein zeta/delta	0.219052	0.205169	0.125089	0.469157
_TAS[+80]EINFDKLQFEPPLRK	E9PX30;E9Q1T3;Q05BG3;Q8BPM2	Mitogen-activated protein kinase kinase kinase kinase;Mitogen-activated protein kinase kinase kinase kinase;Mitogen-activated protein kinase kinase kinase kinase;Mitogen-activated protein kinase kinase kinase kinase 5	1.81434	1.42134	0.446971	0.51839
_EELAS[+80]DLEEMATSSAK	A2APD7;Q9D6Z1	Nucleolar protein 56 (Fragment);Nucleolar protein 56	0.371694	0.53288	0.387637	1.09125
_TGTGS[+80]PFAGNS[+80]PAR	Q6ZPZ3	Zinc finger CCCH domain-containing protein 4	1.05919	1.18137	0.63958	1.53173
_C[+57]EENT[+80]SPTLDAVESK	E9Q5F9	Histone-lysine N-methyltransferase SETD2	1.31552	2.29822	1.45365	2.66885
_EKS[+80]PELPEPSVR	A2A8V8;A2A8V9;E9PUK6	Serine/arginine repetitive matrix protein 1	2.8471	2.31125	1.37825	2.3568
_FGEYNSNIS[+80]PEEK	Q3TSX5;Q8C539;Q8R3N1;Q9CSY8	Uncharacterized protein (Fragment);Uncharacterized protein;Nucleolar protein 14;Uncharacterized protein (Fragment)	6.79732	7.53757	3.67211	4.92823
_GPPS[+80]PPAPVMHSPSRK	A0A0B4J1E2;Q3TM37;Q9CSN1;Q9CV75	SNW domain-containing protein 1;Uncharacterized protein (Fragment);SNW domain-containing protein 1;Uncharacterized protein (Fragment)	1.47235	1.17993	0.399892	0.450967
_SSS[+80]SC[+57]NDLYATVK	A6H659;Q3U1F9	Pag1 protein;Phosphoprotein associated with glycosphingolipid-enriched microdomains 1	0.496161	0.390342	0.238129	1.04658
_VLQKPSVFGS[+80]DS[+80]DDDETSVSESLQR	A0PJ67;Q5NCR9;Q8BQY7	Ccdc55 protein (Fragment);Nuclear speckle splicing regulatory protein 1;Uncharacterized protein (Fragment)	3.26196	1.79199	0.709504	2.72295
_KT[+80]SPASLDFPEPQK	A0A140T8S5;Q8K327	Chromosome alignment-maintaining phosphoprotein 1	1.26743	1.5469	0.820371	1.32568
_APS[+80]SDEEC[+57]FFDLLSK	A2AIV3;F6SX81;Q6IR34;Q8R0E6	G-protein-signaling modulator 1;G-protein-signaling modulator 1 (Fragment);G-protein-signaling modulator 1;Gpsm1 protein (Fragment)	1.22902	0.686474	0.238936	2.35668
_TEEVLSPDGSPSKS[+80]PSK	Q05DT0;Q3UNK1;Q8BJH2;Q9JLE2;Q9QYB5	Add3 protein (Fragment);Uncharacterized protein;Uncharacterized protein;Gamma adducin (Fragment);Gamma-adducin	0.169585	0.171239	0.140685	0.429848
_[+42]SETAPAETAAPAPVEKS[+80]PAKK	P43276;Q1WWK3	Histone H1.5;Hist1h1b protein (Fragment)	4.23913	6.07563	3.13131	1.59314
_SS[+80]PQLDPLR	Q8K2F8	Protein LSM14 homolog A	0.863436	0.781542	0.475762	0.989697
_S[+80]RDS[+80]GDENEPIQER	Q8C306;Q9ET54	Uncharacterized protein (Fragment);Palladin	0.297782	0.181686	0.104455	1.06667
_S[+80]PPIFLSGK	Q3UHU8	General transcription factor II-I	0.603475	0.933114	0.651469	1.40292
_SEEDKQLANSLESVGPIDY[+80]ILPSC[+57]GIIVSAPR	B2RQ14;Q8CDA1	Inositol polyphosphate-5-phosphatase F;Phosphatidylinositide phosphatase SAC2	0.89234	0.607702	0.18423	0.693045
_S[+80]IKS[+80]DVPVYLK	H7BX26;Q6A065	Centrosomal protein of 170 kDa	0.244244	0.326985	0.298989	1.28626
_DSGTMGS[+80]DSDESVIQTK	D2CGM4;Q8R5F7	Melanoma differentiation-associated protein 5;Interferon-induced helicase C domain-containing protein 1	2.13831	1.39735	0.387405	1.0913
_HLS[+80]VSSQNPGRSSPPPGYVPER	Q3UVM5;Q61084	Uncharacterized protein;Mitogen-activated protein kinase kinase kinase 3	0.522189	0.529947	0.168639	0.524996
_SSSDSVEEETVDS[+80]DTPPVLEK	E9PZM7;Q6ZPE9;Q9CSS1	SR-related CTD-associated factor 11;MKIAA3013 protein (Fragment);Uncharacterized protein (Fragment)	0.878814	0.587054	0.331911	1.71908
_SQS[+80]GS[+80]PAAPVEQVVIHTDTSGDPTLPQR	E9QK89;Q5PSV9	Mediator of DNA damage checkpoint protein 1	1.51169	1.96798	0.966224	1.44294
_QLGLAKDPLEEIQPLNDLDESQPPAPGS[+80]PESR	A0A1D5RM97;E9Q8S5;Q3U214	Microtubule-associated serine/threonine-protein kinase 3	2.38443	1.69719	0.644973	1.83649
_C[+57]TLGDRSS[+80]LENDTPK	Q6A0D4	Raftlin	0.822229	0.719513	0.416243	0.932777
_YSPS[+80]QNS[+80]PIHHIPSR	A0A087WQA0;F8WI22;Q3UDL9;Q3UR37;Q8K019	Bcl-2-associated transcription factor 1;Bcl-2-associated transcription factor 1;Uncharacterized protein (Fragment);Uncharacterized protein (Fragment);Bcl-2-associated transcription factor 1	0.408153	1.14981	2.04351	1.51993
_EGASLLSHSPGT[+80]SSQSQPC[+57]S[+80]PKPVR	P59114;Q3UC00;Q542C3	Phosphorylated CTD-interacting factor 1;Uncharacterized protein (Fragment);RIKEN cDNA F730014I05	1.33647	1.47972	0.8161	0.839782
_GILSLPHQAS[+80]PVSR	O88907;Q2M4G9;Q3U556	E3 SUMO-protein ligase PIAS1;Protein inhibitor of activated STAT 1;E3 SUMO-protein ligase PIAS1	1.19356	1.39836	0.74763	1.04593
_RAGDVLEDS[+80]PK	P51859	Hepatoma-derived growth factor	0.35413	0.385571	0.396961	0.558489
_MGPFVERGPDEAIEDGEEGS[+80]EDDAEWVVTK	Q8BH64	EH domain-containing protein 2	0.309118	0.135923	0.0388374	0.332492
_AQSTDS[+80]LGTSSSLQSK	J3QJV7;O35551	Rab GTPase-binding effector protein 1	0.567179	0.436746	0.183921	0.926639
_SS[+80]EDLAGPLPSSVPSSTTSSKPK	Q69ZM3;Q91ZM2	MKIAA1299 protein (Fragment);SH2B adapter protein 1	0.260762	0.313246	0.182577	0.626122
_YLSFT[+80]PPEKDGFPSGTPALNTK	Q8CIN4	Serine/threonine-protein kinase PAK 2	0.614093	0.414491	0.170694	0.597279
_S[+80]IQFVDWC[+57]PTGFK	A0A0A0MQA5;P68368	Tubulin alpha chain (Fragment);Tubulin alpha-4A chain	1.16148	1.29117	0.50613	2.00892
_KTS[+80]GPPVSELITK	P43274	Histone H1.4	1.39394	1.57469	0.580092	0.583322
_ELSSGQDVAHS[+80]PQESALC[+57]GLDVPGGEAAADGGHC[+57]LSQK	Q5SW15;Q9CQG2	U6 small nuclear RNA (adenine-(43)-N(6))-methyltransferase	1.33976	1.58368	0.488805	0.809669
_SKIEEAPEAAPQPSQARPSS[+80]PISLSAEEENAEGEGSR	Q04692	SWI/SNF-related matrix-associated actin-dependent regulator of chromatin subfamily A containing DEAD/H box 1	2.69613	2.86222	1.1099	1.08374
_IQQFDDGGS[+80]DEEDIWEEK	G5E8R4	SAPS domain family, member 3, isoform CRA_c	0.894495	0.894596	0.421304	1.45245
_SMGTGDSAGVEVPS[+80]SPLRR	H3BKM2;Q80YV2	Nuclear-interacting partner of ALK	2.63644	2.21153	0.646041	1.13466
_MREDYDS[+80]VEQDGDEPGPQR	A0A0G2JFX7;Q9CWZ3	RNA-binding protein 8A	0.597514	0.555782	0.233462	0.974413
_LDQPVSAPPS[+80]PR	D3YZP9	Coiled-coil domain-containing protein 6	1.46455	1.46484	0.415646	1.75886
_LDSSDPLKLNDPFQPFPGNDS[+80]PK	H3BK65;P42567;Q80ZL3	Epidermal growth factor receptor substrate 15;Epidermal growth factor receptor substrate 15;Epidermal growth factor receptor pathway substrate 15	0.710386	0.911612	0.466325	1.60446
_SLS[+80]NSNPDISGTPTSPDDEVR	A2A9M4;A2A9M5;Q8R1A4	Dedicator of cytokinesis protein 7	0.653629	0.640993	0.289823	0.818054
_SS[+80]SSVTTSEAHPSTPC[+57]SSDDSDLER	P70460	Vasodilator-stimulated phosphoprotein	0.314416	0.300426	0.312146	0.520084
_RTS[+80]TPVILEGAQEETDTR	E9Q6J5	Biorientation of chromosomes in cell division protein 1-like 1	1.68023	0.663994	0.357792	1.08841
_GAGSPT[+80]PLPTKVDEATSGLIR	F8VPZ9;Q571B1	BRD4-interacting chromatin-remodeling complex-associated protein;MKIAA4035 protein (Fragment)	1.63558	0.862877	0.360009	1.09969
_RVDLS[+80]DEEAKETEHLK	A0A140LHY7;Q3TS65;Q8BH76;Q9EQ28	DNA polymerase delta subunit 3;Uncharacterized protein (Fragment);DNA polymerase delta subunit 3;DNA polymerase delta subunit 3	1.38897	1.17101	0.700873	0.577212
_MEDPGSVLSTAC[+57]GT[+80]PGYVAPEVLAQKPYSK	Q3TDH8	Uncharacterized protein	0.426666	0.239585	0.170735	0.616687
_TS[+80]PLM[+16]LDR	Q8BTI8	Serine/arginine repetitive matrix protein 2	1.20642	1.02963	0.945287	1.75566
_RQES[+80]GSSLEPPSGLALEDGAHVLR	A0A1W2P8E9;F8VQF9;Q3TLI0	Trafficking protein particle complex subunit 10 (Fragment);Trafficking protein particle complex subunit 10;Trafficking protein particle complex subunit 10	1.03269	0.902921	0.524357	0.85671
_LGDSELALVC[+57]SQRPASLSQS[+80]PR	Q7TMQ7;S4R1X1	WD repeat-containing protein 91	1.66582	2.17773	0.992886	1.31062
_TGDLGIPPNPEDRS[+80]PS[+80]PEPIYNSEGK	D3YZC9;D3YZD0;E9Q4Q2;Q3UI45;Q3UK67;Q64213	Splicing factor 1;Splicing factor 1;Splicing factor 1;Uncharacterized protein;Uncharacterized protein;Splicing factor 1	0.886395	0.759958	0.399486	1.51909
_SES[+80]MPVQLNK	A0A286YDB3;Q3U325;Q4KMV6;Q571D8;Q80XQ2	TBC1 domain family member 5;Uncharacterized protein;Tbc1d5 protein;MKIAA0210 protein (Fragment);TBC1 domain family member 5	0.620775	0.276712	0.165049	0.448753
_YVES[+80]DDEKPTDENVNEK	Q61687	Transcriptional regulator ATRX	0.780331	0.653335	0.440588	1.00863
_REYPVPS[+80]LPTRQSPLQNHLEDNEEPPALPPR	Q542G0	Uncharacterized protein	0.514546	0.2377	0.0900357	0.308165
_GFGDGYNGYGGGPGGGNFGGS[+80]PGYGGGR	O88569	Heterogeneous nuclear ribonucleoproteins A2/B1	3.68357	6.23717	1.15135	5.81121
_T[+80]FC[+57]GTPDYIAPEIIAYQPYGK	P68404	Protein kinase C beta type	0.535008	0.416604	0.24673	1.7229
_DSGARS[+80]PAGAEPPSAAAPSGR	P53349	Mitogen-activated protein kinase kinase kinase 1	2.04991	1.07563	0.535721	1.02705
_S[+80]AASPVVISIPER	H9KV00;H9KV01;H9KV15;Q9QX47	Protein SON	1.15587	1.42713	0.782093	3.52595
_AGAEASEEVPQTSLSSARPGTPS[+80]DHQPQEATQFER	G3UWR2;Q6Y7W8	GRB10-interacting GYF protein 2	1.47637	1.71382	0.744714	0.789191
_QSWVDPIC[+57]QLAFPGTGEC[+57]SS[+80]GSGQAESPKR	Q14AA1;Q3T9H7;Q9QZK7	Docking protein 3;Uncharacterized protein (Fragment);Docking protein 3	0.751686	0.723674	0.284171	0.935405
_RAT[+80]PEPSGTPSSDTVSR	O89053;Q3U1N0;Q3U232	Coronin-1A;Coronin;Coronin	0.189554	0.180921	0.120346	0.388277
_SS[+80]EDLGPRPAC[+57]ALQHLR	A0A0G2JE79;D3Z0T9;D3Z3Y5;D6RCY9;O09039	SH2B adapter protein 3 (Fragment);SH2B adapter protein 3 (Fragment);SH2B adapter protein 3;SH2B adapter protein 3;SH2B adapter protein 3	0.499996	0.358023	0.224014	0.483845
_GNTEPVAELEATTDPAPC[+57]AS[+80]PSSAVPTTKPAER	Q5RIM6	Nuclear receptor co-repressor 1, isoform CRA_a	0.884835	0.673391	0.267719	0.546905
_STSAPQMSPGSS[+80]DNQSSSPQPAQQK	A0A0G2JDV6;A0A0H2UH17;Q80X50;Q8BJ53	Ubiquitin associated protein 2-like, isoform CRA_g;Ubiquitin associated protein 2-like, isoform CRA_b;Ubiquitin-associated protein 2-like;Uncharacterized protein	2.32325	1.47945	0.537976	0.854088
_SKES[+80]LQEAGKSDANTDLIGGSPK	P53986;Q3TRK9;Q544N9;Q8BPS5;Q8C2E6	Monocarboxylate transporter 1;Uncharacterized protein;Solute carrier family 16 (Monocarboxylic acid transporters), member 1;Uncharacterized protein;Uncharacterized protein	0.437	0.771177	1.01292	0.778563
_SFISSSPSS[+80]PSR	A0A1L7NR37;D3Z080	Arg/Abl-binding protein 2;Sorbin and SH3 domain-containing protein 2	0.377899	0.299889	0.276998	1.25614
_SLS[+80]VPVDLSR	Q8BXQ8	Protein FAM53C	1.18858	0.923965	0.344172	1.14232
_DSSESQLAS[+80]TESDKPTTGR	Q0VAW6;Q8BH50	RIKEN cDNA 8030462N17 gene;Uncharacterized protein C18orf25 homolog	1.7316	1.27739	0.73565	1.00826
_LSSS[+80]WESLLPEPAHPF	E9Q397;P15508	Spectrin beta chain;Spectrin beta chain, erythrocytic	0.867901	0.81267	0.236181	1.56453
_DQLKEEEINIYQFPEC[+57]DS[+80]DEDEEFKK	D3Z3V3;P42209	Septin-1	0.258508	0.27869	0.123343	0.527093
_VITDPSLSKTDS[+80]FKR	A0A1S6GWH3;A0A1S6GWH6;O88738;S4R1L5;S4R2P8	Uncharacterized protein;Uncharacterized protein;Baculoviral IAP repeat-containing protein 6;Baculoviral IAP repeat-containing protein 6;Baculoviral IAP repeat-containing protein 6	3.81996	1.90351	0.957047	1.4676
_SGFARPGDLEFEDFS[+80]QVINRVPSDSSLGTPDGRPELR	Q8CJ53	Cdc42-interacting protein 4	0.801798	0.458606	0.227613	0.384889
_APKEELAS[+80]DLEEMATSSAKR	A2APD7;Q9D6Z1	Nucleolar protein 56 (Fragment);Nucleolar protein 56	3.07146	1.62931	0.493231	1.6253
_AHS[+80]IQIMK	A0A1D5RLW5;A0A1D5RM85;P62717;Q3THJ0	60S ribosomal protein L18a;60S ribosomal protein L18a (Fragment);60S ribosomal protein L18a;60S ribosomal protein L18a	0.683429	1.86585	0.743143	0.707813
_SS[+80]PDQFLFSSLR	E9QMX4;Q8BLK9	Ribosomal protein S6 kinase delta-1	0.809954	1.32191	0.622467	3.26403
_RNS[+80]EPAEGLR	A0A068BEP5;A1A558;G3UX50;O35613;Q3U0Z3;Q3UIV3;Q3UKR0;Q5XLA9;Q5XW53;Q5XW54;Q5XW59	Fas death domain-associated protein;Daxx protein;Death domain-associated protein 6;Death domain-associated protein 6;Uncharacterized protein;Uncharacterized protein;Death domain-associated protein 6;Death domain-associated protein (Fragment);Death domain-associated protein (Fragment);Death domain-associated protein (Fragment);Death-domain associated protein (Fragment)	1.01042	0.346423	0.0879788	0.708184
_AAFDDAIAELDTLS[+80]EESYK	P62259;Q5SS40	14-3-3 protein epsilon;Tyrosine 3-monooxygenase/tryptophan 5-monooxygenase activation protein, epsilon polypeptide, isoform CRA_c	0.269679	0.331572	0.221699	0.62698
_RADANLLTDTGT[+80]ESSPRSPVC[+57]SLR	Q9CRA8	Exosome complex component RRP46	2.9293	2.5833	1.17265	1.64228
_AGEQQLS[+80]EPEDMEMEAGDTDDPPR	F8VPX1;Q6A4J8	Ubiquitin carboxyl-terminal hydrolase 7	1.1834	0.598098	0.12184	0.697145
_RPS[+80]ES[+80]DKEEELDKVK	B2RRE0;Q9WTQ5	A kinase (PRKA) anchor protein (Gravin) 12;A-kinase anchor protein 12	0.733467	0.440885	0.127673	0.431455
_SVS[+80]EAALAQPEGLLGTDTLK	E9Q4M2;P54310	Hormone-sensitive lipase	0.891756	0.690937	0.233736	0.546123
_AGSEIGSASPEEQPDGSASPVEMQDEGS[+80]EELQETC[+57]EPLPPFLLK	Q6ZPJ3	(E3-independent) E2 ubiquitin-conjugating enzyme UBE2O	1.51713	0.987136	0.297649	1.05067
_KEGS[+80]KEFIHPQSIEEK	A0A1L1SQ41;J3QNU1;Q3UUL7;Q4FCQ6;Q4FCQ7;Q80YP1;Q8BP95;Q9Z2A5	Arginyl-tRNA--protein transferase 1;Arginyl-tRNA--protein transferase 1;Uncharacterized protein (Fragment);Arginyl-tRNA--protein transferase 1;Arginyl-tRNA--protein transferase 1;Arginyl-tRNA--protein transferase 1;Uncharacterized protein (Fragment);Arginyl-tRNA--protein transferase 1	0.628353	0.481901	0.312531	0.306238
_GEGVSQVGPGT[+80]PPAPESPR	B9EKJ7;P58871	Tankyrase 1 binding protein 1;182 kDa tankyrase-1-binding protein	0.39127	0.231355	0.152016	0.465092
_SMS[+80]HQAAIASQR	Q8C0E2	Vacuolar protein sorting-associated protein 26B	0.390921	0.382541	0.308611	0.611515
_ASRVPS[+80]S[+80]DEEVVEEPQSR	B9EKJ7;P58871	Tankyrase 1 binding protein 1;182 kDa tankyrase-1-binding protein	1.36472	0.812606	0.234441	1.03866
_IIS[+80]GSPLGSLSR	Q8CIS0	Caspase recruitment domain-containing protein 11	0.957735	0.474674	0.246852	1.1005
_SEKPAQSASSPEAT[+80]SGSAGPVEK	D3Z197;D3Z357;Q6P2L6	Histone-lysine N-methyltransferase;Histone-lysine N-methyltransferase;Histone-lysine N-methyltransferase NSD3	1.04969	1.6261	1.45769	1.17155
_EDKSPSEESTTTTS[+80]PESISGSVPSSGSSGR	P54726	UV excision repair protein RAD23 homolog A	0.40229	0.393895	0.533872	0.996431
_GRLS[+80]PVPVPR	Q3U3F6;Q64012	HnRNP-associated with lethal yellow, isoform CRA_f;RNA-binding protein Raly	0.685233	0.652561	0.204267	0.628157
_DSSQESQSGT[+80]VSDAELSC[+57]SGISSLEILPR	Q8R2M2	Deoxynucleotidyltransferase terminal-interacting protein 2	2.31413	2.89773	1.46995	2.47488
_LASDDRPS[+80]PPR	Q99KG3	RNA-binding protein 10	0.712958	0.521509	0.59156	1.05489
_SNS[+80]PVSEKPDPTPAK	A2A485	Zinc finger, MYND-type-containing 8	0.294174	0.354918	0.858592	0.871005
_GAGS[+80]PTPLPTKVDEATSGLIR	F8VPZ9;Q571B1	BRD4-interacting chromatin-remodeling complex-associated protein;MKIAA4035 protein (Fragment)	1.56571	0.915408	0.342293	1.16588
_AGSEIGSAS[+80]PEEQPDGSASPVEMQDEGSEELQETC[+57]EPLPPFLLK	Q6ZPJ3	(E3-independent) E2 ubiquitin-conjugating enzyme UBE2O	1.52268	0.944286	0.296338	1.07582
_RDS[+80]SDDWEIPDGQITVGQR	P28028	Serine/threonine-protein kinase B-raf	0.720966	0.756703	0.341029	0.935536
_ET[+80]VFTKSPYQEFTDHLVK	P25444;Q3TL20;Q3TLE5;Q3TXS9;Q58EU3	40S ribosomal protein S2;Uncharacterized protein;Uncharacterized protein;Uncharacterized protein;MCG12811, isoform CRA_b	0.759693	1.61494	0.715337	1.09316
_HAELSGS[+80]PLK	Q3TY62;Q3UII8;Q924K8	Uncharacterized protein;Metastasis-associated protein MTA3;Metastasis-associated protein MTA3	0.750372	1.84495	1.1701	1.74101
_VVDYSQFQES[+80]DDADEDYGR	Q80XU3	Nuclear ubiquitous casein and cyclin-dependent kinase substrate 1	0.508674	0.588136	0.346203	0.810807
_TSSKES[+80]S[+80]PVPS[+80]PTLDRK	Q62261	Spectrin beta chain, non-erythrocytic 1	0.661378	0.331055	0.160877	1.24883
_LFQGY[+80]SFVAPS[+80]ILFK	Q8C050	Ribosomal protein S6 kinase alpha-5	0.503292	0.272362	0.114585	4.05043
_QAQS[+80]STEIPLQAESGQGTEEEAAKDGEENR	B2RRE0;Q9WTQ5	A kinase (PRKA) anchor protein (Gravin) 12;A-kinase anchor protein 12	0.27309	0.193148	0.0733478	0.34008
_TQAQHSS[+80]PGEMASSPQGLDNPALLR	A2ADY9	Protein DDI1 homolog 2	1.34123	0.939419	0.400086	0.638584
_RTS[+80]PSKPSSAPALKPGPK	P27546	Microtubule-associated protein 4	3.36025	3.67575	1.55926	0.904313
_MESLGS[+80]PR	P70399	TP53-binding protein 1	0.73548	0.309366	0.209376	1.15405
_SPERTEEVLSPDGSPSKSPS[+80]K	Q05DT0;Q3UNK1;Q8BJH2;Q9JLE2;Q9QYB5	Add3 protein (Fragment);Uncharacterized protein;Uncharacterized protein;Gamma adducin (Fragment);Gamma-adducin	0.591896	0.256007	0.10558	0.507247
_IAAPELQKGDS[+80]DS[+80]EEDEPAKK	Q05CA9;Q9EQC8	Prcc protein (Fragment);Papillary Renal Cell carcinoma (Translocation-associated)	1.28427	1.0421	0.434987	0.585021
_EAAAVGS[+80]SSKDERSPQNLSHAVEEALK	F8WJD4;Q80X82	Symplekin	0.922608	0.632415	0.737135	0.487136
_MNLSKSPT[+80]KTDPK	A0A0R4J098;D3YXQ7;O88291	Zinc finger protein 326;Zinc finger protein 326 (Fragment);DBIRD complex subunit ZNF326	0.290957	0.25125	0.0593575	0.394781
_S[+80]FLVSYIANKK	D3Z158;Q3TIN2;Q8BML9	Glutamine--tRNA ligase;Uncharacterized protein;Glutamine--tRNA ligase	1.24842	1.38596	0.585611	1.08385
_SGSALLQSQSST[+80]EDPKDEPTELKQDSEDLATHSSALK	A2AIR2;Q5DTM8	E3 ubiquitin-protein ligase BRE1A (Fragment);E3 ubiquitin-protein ligase BRE1A	1.16348	0.625493	0.298016	0.417861
_KGGEFDEFVNDDT[+80]DDDLPVSKK	Q62018	RNA polymerase-associated protein CTR9 homolog	2.8582	1.60518	0.60599	1.22299
_MNLSKS[+80]PTKTDPK	A0A0R4J098;D3YXQ7;O88291	Zinc finger protein 326;Zinc finger protein 326 (Fragment);DBIRD complex subunit ZNF326	0.296702	0.283025	0.0347605	0.390517
_SLDGAAAAESTDRS[+80]PRPTSAPAIAQSQVTEGPGAPIKK	A0A068WAQ5;A0A068WAZ7;A2A838;A2A839;A2A841;A2AD32;P48193	Protein 4.1R (Fragment);Protein 4.1R (Fragment);Protein 4.1 (Fragment);Protein 4.1;Protein 4.1;Protein 4.1 (Fragment);Protein 4.1	0.912564	1.49912	2.26178	0.976842
_LQEDPNYS[+80]PQRFPNAHR	G3UYQ2;G3UZT6;Q3UF95;Q9Z1R2	Large proline-rich protein BAG6	3.50473	4.12074	1.93844	1.69718
_GREDVSNFDDEFTSEAPILT[+80]PPREPR	G3UXH4;G3UZM9;Q8BWW9	Serine/threonine-protein kinase N2	0.868521	0.76875	0.527377	0.647177
_TDS[+80]FSNTASSPDATSPTGPLPSDQHQEDSGK	Q8BYW1	Rho GTPase-activating protein 25	0.312948	0.30343	0.301527	0.38645
_AQSVS[+80]PVQATPSGGSAQLLPGK	Q924A2	Protein capicua homolog	0.912582	0.662246	0.436232	0.522472
_S[+80]YEDLTELEDR	A0A0R4J0D5;A0A0R4J2D4;Q6PDG8	Vacuolar fusion protein MON1 homolog A	0.505073	0.427511	0.175122	1.04894
_ATPLPAEGKS[+80]SHETLNVVEEK	B6ZHC5;Q80UE4;Q80UE5	Erythrocyte protein band 4.1-like 2;Band 4.1-like protein 2;Band 4.1-like protein 2	0.811524	0.773026	0.463691	0.64622
_AS[+80]LSDLSSLEEVEGMSVR	Q99KR6	E3 ubiquitin-protein ligase RNF34	1.61644	1.50938	0.532817	2.11821
_ASS[+80]PSPLTVGTAESQR	Q91YD3	mRNA-decapping enzyme 1A	0.839411	1.1648	0.481087	0.564371
_TPS[+80]GEFLER	P54731	FAS-associated factor 1	0.698542	1.20576	0.73864	1.27933
_SKS[+80]EASLLQLLSGTPAAR	A0A0A0MQC2;B1AS67;Q66T02	Pleckstrin homology domain-containing family G member 5	1.27449	1.19109	0.523596	1.2239
_SSPPLRT[+80]PDVLESSGPAVR	Q9Z2B9	Ribosomal protein S6 kinase alpha-4	0.816899	0.427281	0.154292	0.622501
_SLS[+80]ADNFIGIQR	D3YUJ3;E9Q226	Cyclin Y-like 1	0.832123	0.533509	0.296108	1.94856
_S[+80]PQNLSHAVEEALK	F8WJD4;Q80X82	Symplekin	0.392346	0.442307	0.516779	0.885011
_SFNYS[+80]PSSSTSEVSSTSASK	A0A0G2JFW6;Q6NXI6	Regulation of nuclear pre-mRNA domain-containing protein 2 (Fragment);Regulation of nuclear pre-mRNA domain-containing protein 2	0.943675	0.796182	0.525693	1.67891
_S[+80]HS[+80]PLPAPPSK	Q3TWW8	Serine/arginine-rich splicing factor 6	0.860991	0.728219	1.01752	0.717582
_YFDSFGDLS[+80]SASAIMGNAK	A8DUK0;P02088	Beta-globin;Hemoglobin subunit beta-1	0.843742	0.547499	0.281852	1.15191
_SEEDKQLANS[+80]LESVGPIDYILPSC[+57]GIIVSAPR	B2RQ14;Q8CDA1	Inositol polyphosphate-5-phosphatase F;Phosphatidylinositide phosphatase SAC2	0.883148	0.613801	0.188171	0.667086
_SGSALLQS[+80]QSSTEDPKDEPTELKQDSEDLATHSSALK	A2AIR2;Q5DTM8	E3 ubiquitin-protein ligase BRE1A (Fragment);E3 ubiquitin-protein ligase BRE1A	1.16346	0.632257	0.299702	0.423655
_AGDVLEDS[+80]PKRPK	P51859	Hepatoma-derived growth factor	0.673747	0.65538	0.421742	0.637678
_RIGDGFPFDEES[+80]PSKFR	Q6NVF4	DNA helicase B	22.3507	16.2503	4.47258	9.28323
_IQDTGDTILS[+80]SPSSVALPQVK	E9PUR6;E9PYV1;E9Q310;P06537;Q05DD1;Q06VW2;Q3U126;Q3U2M7	Glucocorticoid receptor;Glucocorticoid receptor;Glucocorticoid receptor (Fragment);Glucocorticoid receptor;Nr3c1 protein (Fragment);Glucocorticoid receptor;Uncharacterized protein;Nr3c1 protein	0.595127	0.560925	0.309409	0.702549
_DS[+80]TEAPKPESSPEPPPGQGR	A0A0G2JH17;K3W4P2;Q6P4S8	Integrator complex subunit 1	1.54639	1.59826	0.77357	1.67947
_VVC[+57]DADDS[+80]DSDVVSDK	A0A1D5RLV0;Q8C1D8	Protein IWS1 homolog	1.64178	0.981926	0.422055	1.23763
_ADSSSGGGPVFSSTGILEQGLSPGDSS[+80]PPKPK	E9QAJ9;Q3UIA2	Rho GTPase-activating protein 17	1.98906	1.78893	0.473271	0.567526
_ASMSEFLES[+80]EDGEVEQQR	E9PW15;Q3URR6;Q3UX45;Q5XG68;Q80U70	Polycomb protein Suz12;Uncharacterized protein (Fragment);Uncharacterized protein (Fragment);Suz12 protein (Fragment);Polycomb protein Suz12	1.48242	1.01942	0.398232	1.61517
_AAVVAS[+80]PLLDQQR	E9Q784	Zinc finger CCCH domain-containing protein 13	1.77637	1.58318	1.05139	2.42984
_SQEPISNDQKVS[+80]DDDKEK	Q80WJ7	Protein LYRIC	0.247489	0.445136	0.504802	0.659873
_ISKVEGTEIVKPS[+80]PK	P97868	E3 ubiquitin-protein ligase RBBP6	2.433	1.88463	1.15309	1.35751
_SAEPLANT[+80]VLASETEEEGNAQALGPTAK	H3BL37;O08784	Treacle protein	1.36288	1.10129	0.379797	1.43566
_KLSGSC[+57]APSTGFASQPSS[+80]PR	Q6NVF4	DNA helicase B	1.42093	1.36011	0.807437	1.26793
_DYDEEEQGYDS[+80]EKEK	F6RDI8	Serine/arginine-rich-splicing factor 11 (Fragment)	0.918573	0.991728	0.823417	2.22315
_SNPS[+80]PPSAAMGSAVQHSAAK	Q80U93;Q8CHS9	Nuclear pore complex protein Nup214;Nup214 protein	2.22153	2.12002	1.16376	0.993245
_AISAPTS[+80]PTR	B2RPW2;Q8BGV8	Smith-Magenis syndrome chromosome region, candidate 7-like (Human);Mitochondrial dynamics protein MID51	1.23059	1.34497	1.07464	1.17904
_SGALAS[+80]PTDPFQSR	A3KMJ7;B7ZN75;Q497Z1;Q66JW4;Q7TMQ8;Q8C0E3	Tripartite motif-containing 47;Trim47 protein;Trim47 protein (Fragment);Trim47 protein (Fragment);Trim47 protein (Fragment);Tripartite motif-containing protein 47	0.826849	0.834997	0.265458	1.37881
_LFDQQLS[+80]PGLRPRPQVPGEAS[+80]PITMVAK	Q9ES52	Phosphatidylinositol 3,4,5-trisphosphate 5-phosphatase 1	0.760499	0.574398	0.248124	0.73442
_NPEDKSPQLSLSPRPTS[+80]PK	F6ZBR8;G5E8J8;O88286	Protein Wiz (Fragment);MCG14253, isoform CRA_a;Protein Wiz	1.17266	0.922158	0.493645	1.22912
_TSNALEKDLDLLASVPS[+80]PSSVSR	Q7TN29	Stromal membrane-associated protein 2	5.07642	3.17134	0.583377	1.24595
_AAGGIILTAS[+80]HC[+57]PGGPGGEFGVK	Q0VG59;Q8BVU7;Q8BZF8	Pgm5 protein;Uncharacterized protein;Phosphoglucomutase-like protein 5	0.133525	0.166984	0.166053	0.574041
_DAPT[+80]SPASVASSSSTPSSK	E0CXS2;E0CXS9;E0CXU1;E0CY14;E0CY76;F6TS96;F8WIE2;Q08122;Q3TY99;Q80TC1	Transducin-like enhancer protein 3;Transducin-like enhancer protein 3;Transducin-like enhancer protein 3;Transducin-like enhancer protein 3;Transducin-like enhancer protein 3 (Fragment);Transducin-like enhancer protein 3 (Fragment);Transducin-like enhancer protein 3;Transducin-like enhancer protein 3;Transducin-like enhancer protein 3;MKIAA1547 protein (Fragment)	1.02703	0.621529	0.282956	0.834726
_SLDAEPSVPSAAKPSS[+80]PEK	B9EIG6;D3YUW8;D3YUX1;Q0VGT3;Q3TSQ2;Q8BZH4	Pogo transposable element with ZNF domain;Pogo transposable element with ZNF domain;Pogo transposable element with ZNF domain;Pogo transposable element with ZNF domain;Uncharacterized protein;Pogo transposable element with ZNF domain	0.618617	0.767143	0.780192	1.23811
_SAGSSS[+80]PEAGEDS[+80]DHEDGNYC[+57]PPVKR	Q9CT10	Ran-binding protein 3	1.75419	1.35209	0.655951	0.943069
_RAS[+80]ALIDRPAPYFER	A7YY80;D0VYV6;D0VYV7;Q9WV92	130kDa Protein 4.1B MEF cell isoform;Erythrocyte protein band 4.1-like 3 isoform B;Erythrocyte protein band 4.1-like 3 isoform C;Band 4.1-like protein 3	1.89245	1.46421	1.04468	1.5319
_DIPSDT[+80]QSPVSTK	Q3U2W2;Q7TPV4	MYB binding protein (P160) 1a, isoform CRA_b;Myb-binding protein 1A	3.65496	6.41995	1.76278	3.62428
_KPS[+80]PTPGSLPGEGTLQSLTC[+57]LIGEK	A0A0R4J1L0;D3Z3U5;D3Z3U6;G3X9X7;O54967	Activated CDC42 kinase 1	0.859108	1.05753	0.673426	1.00979
_C[+57]DGSPRTPPST[+80]PPATANLSADDDFQNTDLR	F8WJE0;Q60710	Deoxynucleoside triphosphate triphosphohydrolase SAMHD1	1.14724	0.571111	0.177072	1.10638
_ASPAT[+80]QPPPLLPPSTPGPDATVVGSAPTPLLPPSATAAVK	Q60749	KH domain-containing, RNA-binding, signal transduction-associated protein 1	0.541235	0.336929	0.206439	0.535188
_LT[+80]PPESQSPLHWLADLAEQK	A0A0A0MQ98;G3UZM1;Q69ZK6	Probable JmjC domain-containing histone demethylation protein 2C	2.13804	1.77158	0.541665	1.51147
_ESQLAHIKDEPPPLS[+80]PAPLTPATPSSLDPFFSR	A2AFQ0;Q4JG03;Q7TMY8	E3 ubiquitin-protein ligase HUWE1;Mcl-1 ubiquitin ligase;E3 ubiquitin-protein ligase HUWE1	1.15885	2.0029	1.21143	1.05375
_S[+80]PSESAEETHTLEEKVPQK	Q9CT10	Ran-binding protein 3	0.527895	0.761557	0.436768	0.688819
_VQKPVSDS[+80]EQS[+80]SPPSPDTC[+57]PENSPVFNC[+57]SSPMDISPSGFPK	P37913;Q3U4X8;Q8R055	DNA ligase 1;DNA ligase;DNA ligase	4.21844	2.05184	0.400884	1.36053
_LQES[+80]PAPEKGEVLGDALQLDTLK	E9Q7G0	Nuclear mitotic apparatus protein 1	0.202193	0.302861	0.245169	0.83244
_VLVQNAAGS[+80]QEK	P26039;Q80TM2	Talin-1;MKIAA1027 protein (Fragment)	0.196661	0.129372	0.155023	0.473521
_IVMPDLEPSRS[+80]PTHR	P30415	NK-tumor recognition protein	2.12919	0.965811	0.38545	0.91449
_AAQS[+80]LDEMSQTITDLLNEQK	B2RX00;F7CC56;Q8CHH8;Q9ESK9	RB1-inducible coiled-coil 1;RB1-inducible coiled-coil protein 1 (Fragment);MKIAA0203 protein (Fragment);RB1-inducible coiled-coil protein 1	1.73428	2.8606	0.760208	2.68721
_VS[+80]PSIQPQPQSQPTSLSR	A0A087WQS0;A0A1D5RM59;E9Q0S6	Tensin 1	0.144057	0.186906	0.144819	0.446665
_ALS[+80]EEKEEESGEEALPYR	D3Z0Y1;P57725;Q9D4W6	SAM domain-containing protein SAMSN-1;SAM domain-containing protein SAMSN-1;SAM domain, SH3 domain and nuclear localization signals, 1, isoform CRA_b	1.0437	0.991288	0.558293	0.846531
_TSPADHGGSVGSESGGS[+80]AVDSVAGEHSVSGR	A2AN08	E3 ubiquitin-protein ligase UBR4	0.441681	0.555704	0.400386	0.443546
_IHTTALTGQSPPLAS[+80]GHQGEGDAPSVEPGATNIQQPSSPAPSTK	Q8BTI8	Serine/arginine repetitive matrix protein 2	1.74414	0.986486	0.448196	0.7087
_SFISSS[+80]PSSPSR	A0A1L7NR37;D3Z080	Arg/Abl-binding protein 2;Sorbin and SH3 domain-containing protein 2	0.399873	0.337443	0.276632	1.22813
_DRGGDT[+80]SDTESSIIIRR	E9Q4Y0;E9QA05;O35892;Q3UKD8;Q8BNW8;Q8C405;Q8C9H3	Nuclear autoantigen Sp-100;Nuclear autoantigen Sp-100;Nuclear autoantigen Sp-100;Uncharacterized protein;Uncharacterized protein (Fragment);Nuclear autoantigen Sp-100;Uncharacterized protein	5.21689	1.74171	0.352979	1.96048
_GSQAQPDS[+80]PSAQLALIAASQSFLQPGGK	P26039;Q80TM2	Talin-1;MKIAA1027 protein (Fragment)	0.70836	0.417598	0.129169	0.76448
_SNT[+80]PMGDKDDDDDDDADEKMQSSGIPDGGHIR	A2AN08	E3 ubiquitin-protein ligase UBR4	1.56597	0.603089	0.0883481	0.398168
_GS[+80]PPVPSGPPMEEDGLR	Q9EP97	Sentrin-specific protease 3	0.60207	0.500925	0.248453	0.634756
_MELGT[+80]PLR	Q8BTI8	Serine/arginine repetitive matrix protein 2	1.80707	0.922583	2.2884	1.27713
_EGKEDEAS[+80]TDVDEKPKETMK	P53986;Q3TRK9;Q544N9;Q8BPS5;Q8C2E6	Monocarboxylate transporter 1;Uncharacterized protein;Solute carrier family 16 (Monocarboxylic acid transporters), member 1;Uncharacterized protein;Uncharacterized protein	1.57864	1.04768	0.756	0.845246
_SGT[+80]PPRPGSVTNMQADEC[+57]TATPQR	Q8BTI8	Serine/arginine repetitive matrix protein 2	1.58519	0.719843	0.349234	0.956914
_RTLS[+80]DPPSPLPHGPPNK	E9QMJ1;E9QN63;H3BJY2;H3BL41;Q9QWY8	Arf-GAP with SH3 domain, ANK repeat and PH domain-containing protein 1;Arf-GAP with SH3 domain, ANK repeat and PH domain-containing protein 1;Arf-GAP with SH3 domain, ANK repeat and PH domain-containing protein 1;Arf-GAP with SH3 domain, ANK repeat and PH domain-containing protein 1;Arf-GAP with SH3 domain, ANK repeat and PH domain-containing protein 1	0.846028	0.662561	0.500398	0.51942
_T[+80]GSPTPSNQLNDSPTFK	E9Q5F9	Histone-lysine N-methyltransferase SETD2	0.898343	0.657348	0.338042	1.50488
_QIS[+80]EDVDGPDNR	B2RSC8;P46935	E3 ubiquitin-protein ligase;E3 ubiquitin-protein ligase NEDD4	1.27671	0.873563	0.302685	1.65824
_ES[+80]DDKPEIEDVGSDEEEEEKKDGDK	P07901;Q80Y52	Heat shock protein HSP 90-alpha;Heat shock protein 90, alpha (Cytosolic), class A member 1	0.525039	0.662626	0.377231	0.352544
_KPENPSESDT[+80]EEPTIC[+57]GPTQDDFHMK	G1UCX4;Q9D2C2	Synoviocyte proliferation-associated in collagen-induced arthritis 1;Protein SAAL1	1.16307	1.56243	0.489668	0.924807
_DKS[+80]PSRLDTFLK	Q3UVI6;Q6P5D4	Uncharacterized protein;Centrosomal protein of 135 kDa	2.21633	3.54614	2.94857	2.66905
_YMSSDTTS[+80]PELR	Q60520	Paired amphipathic helix protein Sin3a	0.46575	0.289904	0.238988	1.12367
_EGASLLSHSPGTSSQS[+80]QPC[+57]S[+80]PKPVR	P59114;Q3UC00;Q542C3	Phosphorylated CTD-interacting factor 1;Uncharacterized protein (Fragment);RIKEN cDNA F730014I05	1.34828	1.50917	0.785408	0.863285
_TAS[+80]VPKVETVK	P59325;Q3TQR3	Eukaryotic translation initiation factor 5;MCG118037	1.39047	1.27668	0.912516	1.12015
_FHDSS[+80]SPLLTSGPSVAELPWAVK	H3BK65;P42567;Q80ZL3	Epidermal growth factor receptor substrate 15;Epidermal growth factor receptor substrate 15;Epidermal growth factor receptor pathway substrate 15	0.581076	0.758374	0.713113	1.40398
_KPLPDHVSIVEPKDEILPTTPIS[+80]EQK	P62908;Q5YLW3	40S ribosomal protein S3;Ribosomal protein S3	5.28938	4.37834	2.44111	1.79331
_SSS[+80]LDMNR	O54916	RalBP1-associated Eps domain-containing protein 1	0.86156	0.502116	0.287689	0.754332
_LHGS[+80]VPNLSR	A2A716;F8VQM4;Q3TAX1	Oxysterol-binding protein;Oxysterol-binding protein;Oxysterol-binding protein (Fragment)	0.671284	0.448387	0.288253	0.523485
_ETTSDPS[+80]RTPEEEPLNLEGLVAHR	A0A087WQS0;A0A1D5RM59;E9Q0S6	Tensin 1	0.265183	0.390594	0.284683	0.346933
_TFT[+80]PLPEFEQDEDDGEVT[+80]EDSDEDFIQPR	E9QME5;E9QP19;Q99PP7	E3 ubiquitin-protein ligase TRIM33	1.24667	0.815498	0.268369	1.60825
_GIPLPTGDT[+80]SPEPELLPGDPLPPPKEVINGNIK	Q3THA0;Q544H0;Q9Z1D1	Eukaryotic translation initiation factor 3 subunit G	2.54317	2.27249	0.747532	2.75509
_YYS[+80]DSDDELTVEQR	E9Q6J5	Biorientation of chromosomes in cell division protein 1-like 1	1.57462	1.07106	0.574943	1.89761
_GAAEEADS[+80]EDS[+80]DAEEKPVKQEDFPK	Q3TTV6;Q9ERA6	Tuftelin-interacting protein 11	1.74608	1.77779	0.982483	1.04439
_DKKGEDLDFWLST[+80]TPPPAAAPIPAPSTEELAASTITSPK	O54774	AP-3 complex subunit delta-1	1.66772	1.10379	0.542999	0.507225
_VFS[+80]PVIR	Q924A2	Protein capicua homolog	0.661148	0.974507	0.575178	1.1202
_SC[+57]TS[+80]SPSPLNLC[+57]SAR	A4QPD1;Q64318	Zinc finger E-box binding homeobox 1;Zinc finger E-box-binding homeobox 1	1.16579	1.49866	0.82256	1.45018
_SPPDQSAVPNTPPST[+80]PVKLEEDLPQEPTSR	Q8K232;Q9QYC0	Adducin 1 (Alpha);Alpha-adducin	0.740649	0.68764	0.288631	0.594503
_RHSSLPT[+80]ESDEDIAPAQR	O54774	AP-3 complex subunit delta-1	1.12032	0.860258	0.672301	0.774484
_AAAT[+80]PESQEPQAK	P28667	MARCKS-related protein	0.772548	0.523921	0.300376	0.584972
_TGT[+80]GSPFAGNSPAREGEQDAGSLKDVFK	Q6ZPZ3	Zinc finger CCCH domain-containing protein 4	5.47969	3.61423	0.932264	1.48321
_LDERPS[+80]SPIPLLPPPK	E9PYH6	SET domain-containing 1A	1.05173	0.712501	0.328453	0.760663
_SETAPAETAAPAPVEKS[+80]PAKK	P43276;Q1WWK3	Histone H1.5;Hist1h1b protein (Fragment)	5.03654	8.50841	4.05795	1.28051
_TSS[+80]DPEFNSLPR	B9EIV6;Q6BCL1	PML-RAR alpha-regulated adaptor molecule 1;PML-RARA-regulated adapter molecule 1	2.0318	1.43202	0.84154	3.67339
_SKS[+80]AEDLLER	A0A0R4J1H8;A0A286YDQ8;B7ZNA0;E9Q6I3;E9QMY5;Q9QXN0	Protein Shroom3;Protein Shroom3;Shroom3 protein;Protein Shroom3;Protein Shroom3;Protein Shroom3	0.232532	0.167246	0.11661	0.544138
_NKFGS[+80]ADNIAHLKDPMEDGPPEEAAR	Q3T9T1	Transmembrane and coiled-coil domains protein 2	2.43671	3.70567	2.10368	2.35037
_ESTSPKPADS[+80]AC[+57]SSPVPSTGK	F6Z9A1;H3BJS8;H3BK20;Q6P7W0	Sentrin-specific protease 6;Sentrin-specific protease 6 (Fragment);Sentrin-specific protease 6 (Fragment);Sentrin-specific protease 6	0.319801	0.377825	0.305333	0.623327
_SYS[+80]SPDITQALQEEEK	A2AI52;Q3UQ26;Q3UZ62;Q80U87	Ubiquitin carboxyl-terminal hydrolase 8;Uncharacterized protein (Fragment);Uncharacterized protein;Ubiquitin carboxyl-terminal hydrolase 8	0.880215	0.733736	0.493066	1.23149
_VDSSTNSSPSPQQSES[+80]LS[+80]PAHTSDFR	A0A0J9YV82;Q921K9	B-cell CLL/lymphoma 7 protein family member B (Fragment);B-cell CLL/lymphoma 7 protein family member B	1.25001	1.2109	0.41695	1.02216
_DEVVS[+80]PLPSALQGSSGSLSAPPAASVTSAPSTSSSSR	Q8K3A9	7SK snRNA methylphosphate capping enzyme	0.536269	0.516868	0.257635	0.672508
_EES[+80]REPAPESPKPAGVEIR	E9PWE8	Dihydropyrimidinase-related protein 3	0.455207	0.598118	0.278186	0.525621
_AKPAAQSEEETATS[+80]PAAS[+80]PTPQS[+80]AERSPSQEPSAPGK	Q8CIJ3;Q8JZQ9	Eukaryotic translation initiation factor 3 subunit B	1.44319	2.38911	1.44731	1.20575
_SS[+80]SSLLASPSHIAAK	Q3TZZ7	Extended synaptotagmin-2	0.47642	0.37608	0.469753	0.524359
_STS[+80]PIIGSPPVR	Q3TC46	Protein PAT1 homolog 1	0.836995	0.66792	0.225684	0.552342
_SPS[+80]GGAAGPLLTPSQSLDGSR	A0A0R4J2B2;Q69ZA6;Q6WVG3	BTB/POZ domain-containing protein KCTD12;MKIAA1778 protein (Fragment);BTB/POZ domain-containing protein KCTD12	0.26442	0.21322	0.0914997	0.498726
_IKPS[+80]QSAGDINTIYQAPEPR	Q3UVM5;Q61084	Uncharacterized protein;Mitogen-activated protein kinase kinase kinase 3	1.00334	0.600409	0.337514	0.586253
_SLAALDALNT[+80]DDENDEEEYEAWKVR	C0HKD8;C0HKD9	Microfibrillar-associated protein 1A;Microfibrillar-associated protein 1B	4.28963	2.58876	0.580705	4.68115
_AST[+80]FC[+57]GTPDYIAPEILQGLK	P28867;Q1MX42;Q1MX43;Q3TGE4;Q3UNG2;Q53YN4	Protein kinase C delta type;Protein kinase C;Protein kinase C;Protein kinase C delta type;Protein kinase C delta type;Protein kinase C delta type	0.434081	0.530323	0.300364	1.93903
_AT[+80]PPPSPLLSELLKK	D3YZC7;D3YZC8;Q8R3B7	Bromodomain-containing protein 8	0.634051	0.607094	0.41755	0.998892
_ANSFVGTAQY[+80]VSPELLTEK	F2Z3X6;F2Z3Z9;F2Z400;Q3TRL2;Q3UEW8;Q3UGN6;Q3UHZ0;Q810Z4;Q8K3L3;Q9Z2A0	3-phosphoinositide-dependent protein kinase 1;3-phosphoinositide-dependent protein kinase 1;3-phosphoinositide-dependent protein kinase 1;3-phosphoinositide-dependent protein kinase 1;Uncharacterized protein (Fragment);Uncharacterized protein;Uncharacterized protein;PDK1 (Fragment);Phosphoinositide-dependent protein kinase-1 beta;3-phosphoinositide-dependent protein kinase 1	1.11776	1.21447	0.559519	1.46716
_AFGPGLQGGNAGS[+80]PAR	B9EKP5	Filamin, alpha	2.02086	1.4774	0.827785	2.11771
_ES[+80]TESSPGKHLVTSEELISEGK	Q9JKX6	ADP-sugar pyrophosphatase	3.9755	5.86076	3.16663	1.87839
_ATS[+80]NVFAMFDQSQIQEFK	Q3THE2	Myosin regulatory light chain 12B	2.41515	1.63001	0.572735	0.453245
_S[+80]PALLPSTVEGPPGAPLLQAK	B9EKJ7;P58871	Tankyrase 1 binding protein 1;182 kDa tankyrase-1-binding protein	0.589671	0.494152	0.140564	0.684804
_KGAAEEADS[+80]EDS[+80]DAEEKPVKQEDFPK	Q3TTV6;Q9ERA6	Tuftelin-interacting protein 11	1.64136	1.91342	1.11728	0.881264
_DKTPVQSQQPSATT[+80]PSGADEK	Q3TI61;Q3TIP0;Q3TKV1;Q3TW71;Q3TXV1;Q8VDM4	Uncharacterized protein;Uncharacterized protein;MCG129789, isoform CRA_b;Uncharacterized protein;Uncharacterized protein;26S proteasome non-ATPase regulatory subunit 2	1.16543	2.60641	1.78508	1.74175
_SATDGNTSTT[+80]PPTSAK	A2A432;E9PXY1;J3QJX0	Cullin-4B	4.26828	4.61538	2.42212	2.40869
_DTAATFQS[+80]VDGSPQAEQSPLESTSK	H3BKM2;Q80YV2	Nuclear-interacting partner of ALK	1.68304	2.77254	0.821683	2.5094
_HDT[+80]PDPS[+80]PPRK	Q8R149	BUD13 homolog	0.803411	0.689572	0.726866	1.42961
_SLS[+80]NATIINEEVLNAMLK	P14576	Signal recognition particle 54 kDa protein	1.25082	1.4703	0.570485	1.33485
_GPAGS[+80]PC[+57]EEGDDVEEDGTSDLR	G3X8T2;H3BIW0;Q0P678	RIKEN cDNA 5830416A07, isoform CRA_c;Zinc finger CCCH domain-containing protein 18;Zinc finger CCCH domain-containing protein 18	0.803432	0.778161	0.349984	1.26034
_KLPVDS[+80]VFNKFEDEDSDDVPR	B2RY56;Q8BU35	RNA-binding protein 25;Uncharacterized protein	1.11562	1.45398	0.721268	1.16911
_NS[+80]PMTISR	D3YZ08;O35144;Q8C806	Telomeric repeat-binding factor 2;Telomeric repeat-binding factor 2;Uncharacterized protein (Fragment)	0.569056	0.534783	0.404618	1.96455
_AS[+80]PHDILETIFVR	Q91YI1	Autophagy-related protein 13	0.357947	0.591888	0.301029	0.863051
_AAATEAPADS[+80]GAEEEK	H9LAN6;Q571B8;Q6XZL8	Histone-lysine N-methyltransferase, H3 lysine-79 specific;Histone-lysine N-methyltransferase, H3 lysine-79 specific (Fragment);Histone-lysine N-methyltransferase, H3 lysine-79 specific	0.74662	1.19202	2.36333	1.77532
_VISDS[+80]ES[+80]DIGGSDVEFKPDTK	P54276;Q8C2N9	DNA mismatch repair protein Msh6;Uncharacterized protein	0.859201	1.03619	0.337923	1.05696
_AC[+57]S[+80]VEELYAVPPDADTTK	Q69Z38	Pseudopodium-enriched atypical kinase 1	0.997297	0.988281	0.485446	1.51903
_S[+80]PAEVTDIGFGNR	P35831	Tyrosine-protein phosphatase non-receptor type 12	1.12784	1.33282	0.915291	2.02464
_LSPSLLATALEGPY[+80]PVEEIC[+57]LPR	Q80U72	Protein scribble homolog	0.553993	1.08811	0.401068	3.84795
_KGS[+80]PC[+57]DTLASSTEKR	P70365	Nuclear receptor coactivator 1	0.57137	0.334885	0.199951	0.47769
_DTPS[+80]PGDVVLR	D3Z6Q9;S4R270	Bridging integrator 2	1.09711	0.992335	0.560076	1.47344
_DSEAGSS[+80]TPTTSTR	A0A0R4J170;Q3TKT4	Transcription activator BRG1	0.633969	0.538277	0.622405	0.914081
_MESTEENEDRLATS[+80]SPEQSWPSTFK	A0A068EW80;D3YXR5;D3Z3A6;Q60953	Promyelocytic leukemia;Protein PML;Protein PML;Protein PML	1.89655	0.655492	0.22747	1.28455
_SKAPGS[+80]PVSSLSADQASSSTLLPLNSGEFSR	Q8VBT9	Tether containing UBX domain for GLUT4	0.982804	0.787681	0.342333	0.892834
_C[+57]DGS[+80]PRTPPS[+80]TPPATANLS[+80]ADDDFQNTDLR	F8WJE0;Q60710	Deoxynucleoside triphosphate triphosphohydrolase SAMHD1	1.98284	1.63846	0.554214	2.14925
_LGASNS[+80]PGQPNSVK	B2RY56;Q8BU35	RNA-binding protein 25;Uncharacterized protein	0.797327	0.605308	0.144427	0.66803
_RSS[+80]DGS[+80]LSHEDLAK	B2RXQ2;B2RXW8;B8QI33	Ppfia1 protein;Ppfia1 protein;Liprin-alpha 1	0.951416	1.0583	0.516981	1.19234
_LTPSPDIIVLSDNEASS[+80]PR	A1L3S7;Q8VHR5	Gatad2b protein;Transcriptional repressor p66-beta	3.53884	2.80249	1.20243	1.97632
_FVSVVPQYQPSVSS[+80]AGSR	Q6A0D4	Raftlin	1.02066	0.811392	0.411309	0.912695
_AAAAGLGHPSSPGGS[+80]EDGPPISGDEDTAR	A0A0R4J1A7;Q62431	AT-rich interactive domain-containing protein 3A	1.05443	0.849375	0.305596	0.8991
_ASQEPFS[+80]PAEDVMETDLLEGLAANQDRPSK	P70399	TP53-binding protein 1	1.24602	0.541971	0.164055	1.35031
_LHPPS[+80]PVPQGVC[+57]AAHREPLTTFC[+57]GDDLSLLC[+57]PIC[+57]ER	A2AB83;Q99PQ2	E3 ubiquitin-protein ligase TRIM11	1.96351	3.39684	1.62553	0.966897
_VVAPTISS[+80]PVC[+57]QEQLVEAGR	P26039;Q80TM2	Talin-1;MKIAA1027 protein (Fragment)	0.773539	0.662246	0.300534	0.689211
_ESHAASNDSDSELEDAS[+80]DPLSSSDASALHR	G3X9Q3;Q3TBD2	Histocompatibility (Minor) HA-1, isoform CRA_a;Rho GTPase-activating protein 45	0.742777	0.245541	0.0760715	0.565303
_C[+57]DGS[+80]PRTPPSTPPATANLSADDDFQNTDLR	F8WJE0;Q60710	Deoxynucleoside triphosphate triphosphohydrolase SAMHD1	0.979604	0.650852	0.17161	0.918079
_DSAAPS[+80]PIPASDSLSADPVVTPLPLPLKPGEPGLR	Q6P9Q6	FK506-binding protein 15	1.13533	0.924876	0.540107	1.03691
_SLLC[+57]LPSSVS[+80]C[+57]GQITC[+57]IPK	O54824;Q3UZ81	Pro-interleukin-16	0.768463	0.352104	0.236661	0.47889
_RGTS[+80]PRPPEGGLGYSQLGDDDLK	A2A9P6;P24788	Cyclin-dependent kinase 11B	1.14701	1.00636	0.895856	1.28757
_GGSPY[+80]NQFDIIPGDTLGGHTGPAGDSWLPAKSPPT[+80]NK	Q8BKI2	Trinucleotide repeat-containing gene 6B protein	3.53063	4.46913	2.52092	1.79748
_LSQKS[+80]PSLEEGADAFISSPDIPGTSEETPEK	A2ATS4;G3X8X3;Q8BSM7	Large neutral amino acids transporter small subunit 3	1.19518	1.07802	0.870354	1.14596
_ASSPS[+80]PLTVGTAESQR	Q91YD3	mRNA-decapping enzyme 1A	0.84879	1.17572	0.48064	0.511146
_VS[+80]SGGLTESLFILK	C6EQJ8;Q3U1T9	ASL1/Dennd1b fusion protein;DENN domain-containing protein 1B	1.0148	1.14303	0.528845	1.43255
_RS[+80]SLPNGEGLQLK	Q3UYC0	Protein phosphatase 1H	0.597023	0.475802	0.250635	1.27423
_QGQDVAPPPNPVPQRT[+80]SPTGPK	D3Z6G3	Microtubule-associated protein RP/EB family member 3	0.566438	0.317823	0.175284	0.643923
_ISQHGGS[+80]STSLSSTK	A0A0G2JGQ6;A3KN70;Q8CHG1;Q9JLM7;Q9JLM8	Serine/threonine-protein kinase DCLK1;Dclk1 protein;MKIAA0369 protein (Fragment);Double cortin and calcium/calmodulin-dependent protein kinase-like 1, isoform CRA_c;Serine/threonine-protein kinase DCLK1	0.252514	0.131405	0.120133	0.357332
_HRS[+80]GDALTTVVVK	Q8BIZ6	Smad nuclear-interacting protein 1	1.39619	1.9799	1.05161	0.931905
_YVDEDNS[+80]DGETVDHR	F6WIU1;Q8VDQ9;V9GXJ9	Protein KRI1 homolog	0.417621	0.431574	0.373451	1.18123
_SKAPGSPVS[+80]SLSADQASSSTLLPLNSGEFSR	Q8VBT9	Tether containing UBX domain for GLUT4	0.981453	0.788278	0.329575	0.886449
_S[+80]FGNPFEGSR	A0A0G2JEC5;A0A0G2JET2;Q8C078	Calcium/calmodulin-dependent protein kinase kinase 2 (Fragment);Calcium/calmodulin-dependent protein kinase kinase 2 (Fragment);Calcium/calmodulin-dependent protein kinase kinase 2	0.674869	0.556437	0.26233	1.09077
_LSLSPISLAES[+80]WENSSPPPQAR	J3QNH8	Predicted gene 7694	1.32856	0.90311	0.50088	1.11044
_SPS[+80]PPPDGSPAATPEIR	O08539;Q6P1B9	Myc box-dependent-interacting protein 1;Bin1 protein	0.178291	0.112149	0.0433079	0.358155
_TYS[+80]DEASQLR	A0A0N4SW73;Q6ZQ33	Rab11 family-interacting protein 5;MKIAA0857 protein (Fragment)	0.453025	0.424555	0.476879	1.4064
_SGS[+80]PSDNSGAEEMEVSLAKPK	D3YXX3;D3Z783;P31750;Q8BS26	RAC-alpha serine/threonine-protein kinase (Fragment);RAC-alpha serine/threonine-protein kinase;RAC-alpha serine/threonine-protein kinase;Uncharacterized protein	0.79243	0.465846	0.21185	0.576087
_RDST[+80]EAPKPESS[+80]PEPPPGQGR	A0A0G2JH17;K3W4P2;Q6P4S8	Integrator complex subunit 1	0.526292	0.937683	0.544876	1.13113
_KPSSS[+80]PDLWK	A0A140T8S5;Q8K327	Chromosome alignment-maintaining phosphoprotein 1	0.365737	0.452685	0.250713	1.11668
_ATVTPS[+80]PVK	Q80XU3	Nuclear ubiquitous casein and cyclin-dependent kinase substrate 1	0.794328	2.44247	2.75621	1.64447
_SAGSS[+80]S[+80]PEAGEDSDHEDGNYC[+57]PPVKR	Q9CT10	Ran-binding protein 3	1.61558	1.26746	0.57432	0.858453
_DM[+16]DEPS[+80]PVPNVEEVTLPK	Q3UID0;Q6PDG5	SWI/SNF complex subunit SMARCC2	0.54975	0.293318	0.116072	1.3583
_GSDDAPYS[+80]PTAR	Q9WTU0	Lysine-specific demethylase PHF2	1.6023	3.17455	2.89253	3.30167
_SSPFKVS[+80]PLSFGR	Q63918	Caveolae-associated protein 2	0.76486	0.367963	0.273713	2.31265
_LNEAAAGLNQAAT[+80]ELVQASRGTPQDLAR	P26039;Q80TM2	Talin-1;MKIAA1027 protein (Fragment)	0.892907	0.609811	0.235327	0.514579
_SNT[+80]PMGDKDDDDDDDADEKM[+16]QSSGIPDGGHIR	A2AN08	E3 ubiquitin-protein ligase UBR4	1.74429	0.885434	1.2727	0.629302
_TEC[+57]GSTGS[+80]PASSFHFK	O08796;Q7TPC7;Q8BNP6;Q8CEC8	Eukaryotic elongation factor 2 kinase;Eef2k protein;Uncharacterized protein;Uncharacterized protein	1.2423	2.20417	1.37344	1.53791
_YEKEFGDGS[+80]DENEVEDQEPR	E9Q8D0;F6QYD2;Q3URP7	DnaJ homolog subfamily C member 21;DnaJ homolog subfamily C member 21 (Fragment);Uncharacterized protein	1.64217	1.66088	0.391567	1.14495
_GVLDLNNPGEQPEEES[+80]PGRPQDR	F8WJ40;O08550	Histone-lysine N-methyltransferase;Histone-lysine N-methyltransferase 2B	1.75476	1.93411	1.29374	1.80387
_EVIEAS[+80]DKEGLS[+80]PAKR	C7G3P2;Q61136	MKIAA0536 protein (Fragment);Serine/threonine-protein kinase PRP4 homolog	2.36002	2.3475	1.39127	2.51951
_VDSTT[+80]C[+57]LFPVEEK	P47856	Glutamine--fructose-6-phosphate aminotransferase [isomerizing] 1	1.05178	1.58975	0.661581	1.72003
_SAYQDYDS[+80]DSDVPEELKR	Q8CI71	Syndetin	0.782275	0.566736	0.292653	1.3568
_ALES[+80]PERPFLAILGGAK	P09411	Phosphoglycerate kinase 1	0.800384	1.05018	0.421924	1.78447
_KPENPSES[+80]DTEEPTIC[+57]GPTQDDFHMK	G1UCX4;Q9D2C2	Synoviocyte proliferation-associated in collagen-induced arthritis 1;Protein SAAL1	1.15963	1.54665	0.491509	0.907276
_GEGPPT[+80]PPSQPPLSPK	Q9ES52	Phosphatidylinositol 3,4,5-trisphosphate 5-phosphatase 1	0.16113	0.135631	0.1015	0.325128
_TNLTSQSSATSLPGSPGSPGS[+80]PGSPGSPGSVPK	E9Q481;Q6P2K6	Serine/threonine-protein phosphatase 4 regulatory subunit 3A	1.28681	0.901738	0.236729	0.8552
_RT[+80]STPVILEGAQEETDTR	E9Q6J5	Biorientation of chromosomes in cell division protein 1-like 1	1.72725	0.636179	0.337516	1.17628
_VDSSTNSSPSPQQS[+80]ESLSPAHTSDFR	A0A0J9YV82;Q921K9	B-cell CLL/lymphoma 7 protein family member B (Fragment);B-cell CLL/lymphoma 7 protein family member B	2.78534	1.60539	0.577489	1.47767
_LSAVSSRPTT[+80]PPVAPPQAVSGPNK	A2AP82;Q6NZA9	Transcription initiation factor TFIID subunit 9B	0.770673	0.640059	0.292792	0.405574
_KKIPDPDS[+80]DDVSEVDAR	A0A0R4J170;Q3TKT4	Transcription activator BRG1	4.47128	2.66113	1.2737	2.83586
_FIDKDQQPSGS[+80]EGEDDDAEAALKK	Q99J36	THUMP domain-containing protein 1	0.592299	0.347301	0.163436	0.446961
_LQELESC[+57]SGLGS[+80]TSDDTDVR	F7ADQ2;Q6PAR5	GTPase-activating protein and VPS9 domain-containing protein 1 (Fragment);GTPase-activating protein and VPS9 domain-containing protein 1	1.55332	1.68225	0.756899	1.72277
_SLS[+80]PGAASSSSGDGDGKEGLEEPKGPR	I6L987;Q9Z248	AE binding protein 2;Zinc finger protein AEBP2	2.05013	1.64193	0.588011	0.751662
_TAS[+80]PPPPPKR	A2A8V8;A2A8V9;E9PUK6	Serine/arginine repetitive matrix protein 1	2.00391	1.61216	1.58338	1.71291
_AGS[+80]LC[+57]SPLDC[+57]PAQLPSR	A1A4T4;Q5SW28	Phosphoinositide-3-kinase, regulatory subunit 5, p101;Phosphoinositide 3-kinase regulatory subunit 5	0.890153	0.729019	0.238196	0.962404
_LSTS[+80]PATRDEAAS[+80]PGAK	Q80U46;Q9EPQ8	MKIAA0292 protein (Fragment);Transcription factor 20	1.10824	0.460412	0.42258	0.805203
_VETPPLSAS[+80]PPQQRPPGPGTGDSAQTLPSLR	Q3U4M0;Q9EQN3	Uncharacterized protein;TSC22 domain family protein 4	0.602944	0.507112	0.242066	0.446183
_LPGGPAVS[+80]PAER	A2AKB9	DDB1- and CUL4-associated factor 10	1.54286	2.67415	1.71157	1.37986
_LSLPGLLS[+80]QVSPR	Q920R0	Alsin	0.664032	1.30727	0.508349	1.25059
_VARPQILEPRPQS[+80]PDLC[+57]DDDVEFR	P28661	Septin-4	0.388117	0.395881	0.196737	0.669099
_TEEVLSPDGSPS[+80]KSPSKK	Q05DT0;Q3UNK1;Q8BJH2;Q9JLE2;Q9QYB5	Add3 protein (Fragment);Uncharacterized protein;Uncharacterized protein;Gamma adducin (Fragment);Gamma-adducin	0.161619	0.172164	0.23647	0.393249
_SQDATVSPGSEQSEKS[+80]PGPIVSR	H3BKM2;Q80YV2	Nuclear-interacting partner of ALK	1.30036	1.33111	0.406734	0.741251
_LSSSWES[+80]LLPEPAHPF	E9Q397;P15508	Spectrin beta chain;Spectrin beta chain, erythrocytic	0.876542	0.81593	0.239237	1.55797
_RIS[+80]DPQVFSK	E0CYH7;E0CYM1;Q6P6L0	Filamin A-interacting protein 1-like	0.72125	0.480594	0.25401	0.81329
_TTEAPC[+57]SPGSQQPPS[+80]PDELPANVK	Q80U72	Protein scribble homolog	1.10615	0.795292	0.335371	0.89184
_HLS[+80]HPEPEQQHVIQR	Q80TU6	MKIAA0670 protein (Fragment)	0.758293	1.52083	0.729605	0.685619
_LEGDSDDLLEDS[+80]DSEEHSR	A0A1S6GWH3;A0A1S6GWH6;O88738;S4R1L5;S4R2P8	Uncharacterized protein;Uncharacterized protein;Baculoviral IAP repeat-containing protein 6;Baculoviral IAP repeat-containing protein 6;Baculoviral IAP repeat-containing protein 6	0.292495	0.700047	0.321803	0.677908
_KEKS[+80]PELPEPSVR	A2A8V8;A2A8V9;E9PUK6	Serine/arginine repetitive matrix protein 1	2.93849	3.02629	1.32368	1.8875
_DTAAT[+80]FQSVDGSPQAEQSPLESTSK	H3BKM2;Q80YV2	Nuclear-interacting partner of ALK	1.63322	2.81208	0.833748	2.54883
_SAS[+80]QSSLDKLDQELK	A0A0R4J196;B8X349;E9PUD1;F6WNT4;F8WH31	C-Jun-amino-terminal kinase-interacting protein 4;JNK-interacting leucine zipper protein long form;C-Jun-amino-terminal kinase-interacting protein 4;C-Jun-amino-terminal kinase-interacting protein 4 (Fragment);C-Jun-amino-terminal kinase-interacting protein 4	0.415671	0.345268	0.19874	0.680453
_LHYTPPLQS[+80]PITDGDPLLGQSPWR	A0A0A6YVZ7;A0A0A6YWD3;Q8C735	Protein lin-9 homolog;Protein lin-9 homolog (Fragment);Protein lin-9 homolog	1.00541	2.32167	1.40358	0.870415
_KLS[+80]LPTDLKPDLDVK	D3Z079;Q8K400	Syntaxin-binding protein 5	0.369404	0.271901	0.190545	0.453295
_HVTLPS[+80]SPR	A2AN08	E3 ubiquitin-protein ligase UBR4	0.497751	0.837923	0.332381	0.928763
_GPSPS[+80]PVGSPASVAQSR	A2BH40;E9QAQ7	AT-rich interactive domain-containing protein 1A	1.19965	0.774752	0.346191	1.11435
_QEVAGTPHSGAEKDADVSEES[+80]PPPLPER	P35831	Tyrosine-protein phosphatase non-receptor type 12	0.771409	0.812649	0.533912	0.316766
_GTEDGSGSPHS[+80]PPHLC[+57]SK	P83741	Serine/threonine-protein kinase WNK1	1.17888	1.09552	0.593395	0.64854
_SLSYS[+80]PVER	Q8BTI8	Serine/arginine repetitive matrix protein 2	1.5622	0.952965	0.56083	1.51421
_T[+80]SPGRADLPGSSSTFTK	A0A1L7NR37;D3Z080	Arg/Abl-binding protein 2;Sorbin and SH3 domain-containing protein 2	0.526072	0.279845	0.120448	0.576283
_DLYRPLS[+80]SDDLDSVGDSV	Q3UGP0;Q80VB6;Q8VDT3	Uncharacterized protein;Dclk1 protein;Dclk1 protein	0.953242	0.431134	0.0980536	0.890043
_IYHLPDAES[+80]DEDEDFK	E9Q3V6;P42208	Septin-2	0.145967	0.276484	0.2809	0.689263
_FGGEHVPNS[+80]PFQVTALAGDQPTVQTPLR	B9EKP5	Filamin, alpha	1.03767	0.754955	0.265401	0.977113
_IIEQPEC[+57]SS[+80]PVIETER	Q80V94	AP-4 complex subunit epsilon-1	0.751108	0.896994	0.448645	1.25021
_GWLRDPNAS[+80]PGDAGEQAIR	Q64727	Vinculin	0.102351	0.083988	0.0645314	0.477442
_INHTVILDDPFDDPPDLLIPDRSPEPT[+80]K	Q9CXG3;Q9D3J1	Peptidyl-prolyl cis-trans isomerase-like 4;Uncharacterized protein	0.662418	0.79119	0.781886	0.80879
_DSEAGSST[+80]PTTSTR	A0A0R4J170;Q3TKT4	Transcription activator BRG1	0.639411	0.538971	0.614476	0.919939
_ADANLLTDTGTES[+80]SPR	Q9CRA8	Exosome complex component RRP46	1.05287	1.27671	0.609223	1.64803
_RS[+80]PVPARPLPPTSQK	Q8K2F8	Protein LSM14 homolog A	1.31621	1.3487	0.7787	0.552397
_SSS[+80]LGDLLR	Q8K124	Pleckstrin homology domain-containing family O member 2	0.85663	0.46663	0.227552	0.825506
_SLDGAAAAES[+80]TDRSPRPTSAPAIAQSQVTEGPGAPIK	A0A068WAQ5;A0A068WAZ7;A2A838;A2A839;A2A841;A2AD32;P48193	Protein 4.1R (Fragment);Protein 4.1R (Fragment);Protein 4.1 (Fragment);Protein 4.1;Protein 4.1;Protein 4.1 (Fragment);Protein 4.1	0.947388	1.82384	3.16876	1.3685
_ELS[+80]SGQDVAHSPQESALC[+57]GLDVPGGEAAADGGHC[+57]LSQK	Q5SW15;Q9CQG2	U6 small nuclear RNA (adenine-(43)-N(6))-methyltransferase	1.33825	1.58368	0.488805	0.809669
_TTPLASPSLS[+80]PGR	Q8CJF7	Protein ELYS	0.787936	1.65729	1.5131	2.30921
_SRVPS[+80]AGDVER	Q9CYG7	Mitochondrial import receptor subunit TOM34	0.959157	0.682619	0.292853	0.840274
_RSDS[+80]PEIPFQAATGSSDGLDSSSSGNSFVGLR	P70399	TP53-binding protein 1	1.11015	0.783857	0.250249	2.33015
_YGPSSVEDTTGSGAADAKDDDDIDLFGS[+80]DDEEESEEAKK	O70251	Elongation factor 1-beta	1.49357	1.44394	0.361885	0.560783
_TSS[+80]TC[+57]SNESLNAGGTPVTPR	E0CX53;E9Q6Q8;F6SUV7;H7BX82;Q8BYJ6	TBC1 domain family member 4;TBC1 domain family member 4;TBC1 domain family member 4 (Fragment);TBC1 domain family member 4 (Fragment);TBC1 domain family member 4	0.443039	0.578586	0.439608	1.20979
_ESTESS[+80]PGKHLVTSEELISEGK	Q9JKX6	ADP-sugar pyrophosphatase	3.9556	5.82827	3.15934	1.86756
_RVS[+80]VC[+57]AETFNPDEEEEDNDPR	A0A0A6YX73;P12367;Q8K1M3	cAMP-dependent protein kinase type II-alpha regulatory subunit;cAMP-dependent protein kinase type II-alpha regulatory subunit;Protein kinase, cAMP dependent regulatory, type II alpha	1.01816	0.832271	0.324948	0.587156
_YLS[+80]FTPPEKDGFPS[+80]GTPALNTK	Q8CIN4	Serine/threonine-protein kinase PAK 2	0.840995	0.594013	0.133465	1.05484
_KSSQDSDT[+80]PAQASPPEEK	A2AB59	Rho GTPase-activating protein 27	0.465037	0.23252	0.133099	0.546709
_RVGDPPQTLPEEPMEVQGAERTS[+80]PEPQR	G3UYQ2;G3UZT6;Q3UF95;Q9Z1R2	Large proline-rich protein BAG6	1.09225	0.708401	0.381183	0.432527
_IHIDPESQDC[+57]S[+80]PATSR	A8Y5C3;P70271;Q5SWV3	PDZ and LIM domain protein 4 (Fragment);PDZ and LIM domain protein 4;PDZ and LIM domain protein 4	0.349842	0.198397	0.159697	0.486664
_QTPT[+80]PPTHLPPQVQPSLPAAPSADQSQQQPR	B2RWS6	Histone acetyltransferase p300	0.804699	0.618632	0.289176	0.626196
_KQT[+80]PPASPSPQPIEDRPPSSPIY[+80]EDAAPFK	Q60598;Q8BNA5;Q921L6	Src substrate cortactin;Uncharacterized protein;Cortactin, isoform CRA_a	0.280835	0.546078	0.446517	0.567473
_LGGLLPAGGENGPEAT[+80]DVSDEDEAAEMEDEAVR	G5DDB7;Q05DG3;Q8R3B1	Phosphoinositide phospholipase C;Phosphoinositide phospholipase C;1-phosphatidylinositol 4,5-bisphosphate phosphodiesterase delta-1	0.486765	0.311061	0.0850376	0.585312
_ATHVPENSDT[+80]EQDVFTAKPAR	E9Q7S1;O88466;R4GML0	Zinc finger protein 106	1.80449	2.35766	1.2704	1.11195
_SSTPLPTVSSS[+80]AENTR	Q61033	Lamina-associated polypeptide 2, isoforms alpha/zeta	0.934395	1.3563	1.43793	1.72079
_SILAKPSS[+80]SPDPR	Q8C9B9	Death-inducer obliterator 1	1.15584	1.11585	0.902402	1.17345
_ILS[+80]DVTHSAVFGVPASK	Q3UHJ0	AP2-associated protein kinase 1	1.17346	0.770357	0.429028	0.847515
_ASS[+80]PSGKMDGEKPVDASEEK	Q3U630;Q9D0R2	Uncharacterized protein;Threonine--tRNA ligase, cytoplasmic	16.4211	11.5888	2.52873	3.73822
_LSSES[+80]HHGGSPIHWVLPAGMSAK	D6RG95;E9Q5K9	YTH domain-containing protein 1	0.67431	0.733571	0.234415	0.683344
_SLS[+80]ADEFEILQNPVK	A0A087WP74;B2KFD2;Q5DTW7	RIKEN cDNA 2810474O19 gene;2810474O19Rik protein;Uncharacterized protein KIAA1551	1.13359	1.66898	0.741368	1.64881
_AEEKS[+80]PVSINVK	Q52KE7	Cyclin-L1	1.80874	2.1841	1.5149	1.64336
_ES[+80]DDKPEIEDVGSDEEEEEKK	P07901;Q80Y52	Heat shock protein HSP 90-alpha;Heat shock protein 90, alpha (Cytosolic), class A member 1	0.60838	0.832125	0.796972	0.618654
_HHAS[+80]ISELKK	A0A1D5RLV1;Q3UH12	Protein 4.1 (Fragment);Uncharacterized protein (Fragment)	0.603051	0.940569	0.869581	0.37995
_IISGS[+80]PLGSLSR	Q8CIS0	Caspase recruitment domain-containing protein 11	0.957735	0.474674	0.246852	1.1005
_ADMTASGS[+80]PDYGQPHK	P26323;Q544B3;Q8BZ56	Friend leukemia integration 1 transcription factor;Friend leukemia integration 1;Uncharacterized protein	0.590486	0.255586	0.133778	0.474333
_S[+80]PGSGSQSSGWHEVEPGLPSPSTLKK	B1AUB9;B1AUC0;F7CDR2;Q02780;Q3UTK6;Q69ZJ5;Q6DI81	Nuclear factor 1;Nuclear factor 1;Nuclear factor 1 A-type (Fragment);Nuclear factor 1 A-type;Nuclear factor 1;Nuclear factor 1 (Fragment);Nuclear factor 1	0.615727	0.513265	0.291074	0.366392
_LGIAVIHGEAQDAESDLVDGRHS[+80]PPM[+16]VR	Q05BD4;Q5SWZ0;Q8R574	Prpsap2 protein;Prpsap2 protein;Phosphoribosyl pyrophosphate synthase-associated protein 2	0.707916	0.314279	0.154164	0.151329
_ESLS[+80]PSVR	F6XC25;Q7TPN1;Q8BRN9	Coiled-coil and C2 domain-containing protein 1B (Fragment);Cc2d1b protein (Fragment);Coiled-coil and C2 domain-containing protein 1B	1.41488	1.56081	1.1664	1.32008
_AET[+80]PPSHQAGTQLNR	B1ATC3;B7ZC94;Q3UHC0	Trinucleotide repeat-containing gene 6C protein;Trinucleotide repeat-containing gene 6C protein (Fragment);Trinucleotide repeat-containing gene 6C protein	0.510213	0.573466	0.511301	0.55685
_LS[+80]RQPSIELPSMAVASTK	P19973	Lymphocyte-specific protein 1	1.14861	0.157711	0.0288438	0.660135
_SNSSDAPGEESSS[+80]ET[+80]EKEIPVEQK	Q6PCP0;Q9JIK5	DEAD (Asp-Glu-Ala-Asp) box polypeptide 21;Nucleolar RNA helicase 2	2.66476	4.23081	1.14134	2.53954
_STGVSFWTQDSDENEQERQS[+80]DTEDGSSKR	Q9DBR7	Protein phosphatase 1 regulatory subunit 12A	0.677805	0.622074	0.258951	0.44488
_MYPPRS[+80]PK	A0A0U1RPL0	Ataxin-2-like protein	2.09751	2.68063	1.38311	0.861609
_VDST[+80]TC[+57]LFPVEEK	P47856	Glutamine--fructose-6-phosphate aminotransferase [isomerizing] 1	1.05395	1.59259	0.662358	1.71085
_EALNIIGDISTSTVSTPVPPPVDDTWLQNT[+80]SGHSPTPQR	G3X9G4;Q3TBU6;Q3TCR7	Dynamin-2;Uncharacterized protein;Dynamin-2	0.455517	0.536424	0.304038	0.220489
_ALS[+80]PITSR	Q8CHI8	E1A-binding protein p400	1.66579	1.81777	1.52719	2.21241
_DGS[+80]FEGLTVK	D3Z0R8;Q3TNI8;Q8BGB2;Q8C9T8	Tetratricopeptide repeat domain 7;Uncharacterized protein (Fragment);Tetratricopeptide repeat protein 7A;Uncharacterized protein	0.539302	0.919061	0.630831	2.4678
_VVPQQITHTS[+80]PR	A0A0R4J060;J3QNK5;Q8BIH0	Histone deacetylase complex subunit SAP130	1.19679	1.49661	1.24367	1.19011
_TES[+80]PSESC[+57]PVK	Q65Z40	Wings apart-like protein homolog	0.694452	0.798498	0.821279	1.01724
_KEEENVDS[+80]DDEGELQDLLSQDWR	F8QZ85;Q8R1N0	Ovum mutant candidate protein 1;Zinc finger protein 830	1.48322	0.829465	0.238396	1.10878
_KQTPPAS[+80]PSPQPIEDRPPSSPIYEDAAPFK	Q60598;Q8BNA5;Q921L6	Src substrate cortactin;Uncharacterized protein;Cortactin, isoform CRA_a	0.211394	0.302012	0.373046	0.590381
_SDNEETLGRPAQPPNAGES[+80]PHSPGVEDAPIAK	Q8C7S2;Q8CD09;Q9ERG0	Uncharacterized protein;Uncharacterized protein;LIM domain and actin-binding protein 1	0.800224	0.399542	0.18935	0.361168
_ST[+80]SPIIGSPPVR	Q3TC46	Protein PAT1 homolog 1	0.853719	0.683467	0.237694	0.569982
_TSS[+80]PTSLPPLAR	A0A0N4SVL0;A0A0R4J112;A2AMI2;Q80XI3;Z4YKC4	Eukaryotic translation initiation factor 4 gamma 3	0.586822	0.520149	0.293448	0.588121
_EGINPGYDDY[+80]ADSDEDQHDAYLER	Q08943	FACT complex subunit SSRP1	3.3111	4.49133	2.11924	7.75174
_LLQSAKT[+80]ILR	O08796;Q7TPC7;Q8BNP6;Q8CEC8	Eukaryotic elongation factor 2 kinase;Eef2k protein;Uncharacterized protein;Uncharacterized protein	2.27558	2.07095	1.25926	1.44646
_LGSS[+80]PTSSC[+57]NPTPTK	A0A0J9YTU3;Q5SXY1	Cytospin-B	2.6678	3.53936	3.1547	2.85849
_VNVTVDYIRPASPAT[+80]ETVPAFSER	Q3TW51;Q3UZI3;Q78PY7	Uncharacterized protein;Uncharacterized protein;Staphylococcal nuclease domain-containing protein 1	0.569358	0.903497	0.742002	0.749073
_M[+16]ERPGPGIKPGEVVATS[+80]PLPC[+57]K	Q9JHU9	Inositol-3-phosphate synthase 1	0.980776	0.905044	0.356334	0.64687
_LPEEPSS[+80]EDEQQPEK	E9Q0N0;E9Q3I4;E9Q3I5;Q9Z0R4	Intersectin-1	0.604476	0.726543	0.707975	1.22352
_HGES[+80]AWNLENR	Q3U7Z6;Q9DBJ1	Phosphoglycerate mutase;Phosphoglycerate mutase 1	0.297122	0.432866	0.149758	0.964737
_KST[+80]SSSPAPTQTLPNSITQR	H3BL37;O08784	Treacle protein	4.64102	5.37551	1.3569	1.8331
_EGLRPGDTTST[+80]FC[+57]GTPNYIAPEILR	Q3TJJ5;Q3UMD5;Q5DTK3;Q62074	Protein kinase C;Protein kinase C;Protein kinase C (Fragment);Protein kinase C iota type	0.503704	0.70517	0.264795	1.28552
_FGSS[+80]PQRDPNWIGDR	Q8K3W3	Protein CASC3	1.25881	1.11939	0.41849	1.16602
_LQVVS[+80]ES[+80]EEEGGADEEEALVPDIVNEVQK	Q3UYD0;Q640M1	Uncharacterized protein;U3 small nucleolar RNA-associated protein 14 homolog A	4.25825	5.55303	1.08662	5.25611
_ANS[+80]FVGTAQYVSPELLTEK	F2Z3X6;F2Z3Z9;F2Z400;Q3TRL2;Q3UEW8;Q3UGN6;Q3UHZ0;Q810Z4;Q8K3L3;Q9Z2A0	3-phosphoinositide-dependent protein kinase 1;3-phosphoinositide-dependent protein kinase 1;3-phosphoinositide-dependent protein kinase 1;3-phosphoinositide-dependent protein kinase 1;Uncharacterized protein (Fragment);Uncharacterized protein;Uncharacterized protein;PDK1 (Fragment);Phosphoinositide-dependent protein kinase-1 beta;3-phosphoinositide-dependent protein kinase 1	1.09586	1.19156	0.439088	1.47818
_SSSS[+80]C[+57]NDLYATVK	A6H659;Q3U1F9	Pag1 protein;Phosphoprotein associated with glycosphingolipid-enriched microdomains 1	0.497009	0.393057	0.236293	1.04658
_TNSS[+80]DSERSPDLGHSTQIPR	Q3TAB8;Q8K212	Uncharacterized protein;Phosphofurin acidic cluster sorting protein 1	1.01825	1.47638	0.49706	0.6209
_TDS[+80]FSNTASSPDATSPTGPLPSDQHQEDSGKAPR	Q8BYW1	Rho GTPase-activating protein 25	0.953644	0.535143	0.38154	0.364283
_TEHAPS[+80]PSSGGTVK	Q69ZA1	Cyclin-dependent kinase 13	0.656272	0.518259	0.704559	0.547791
_S[+80]LGEEPVGGLGSLLDPAK	A0A0A0MQD5;Q4ACU6	SH3 and multiple ankyrin repeat domains protein 3	0.349116	0.286697	0.15802	0.765515
_ESLPLDLS[+80]DDQSNSK	Q9CRW9;Q9DBY8	Uncharacterized protein (Fragment);Nuclear valosin-containing protein-like	1.8285	2.41503	0.907033	3.25825
_HADGEKEDQFNGS[+80]PPRPQPR	A2AIV2;E9PZY8	Protein virilizer homolog	0.747194	0.837271	0.358539	0.778432
_GLGS[+80]NEDGLQK	A3KMJ7;B7ZN75;Q497Z1;Q66JW4;Q7TMQ8;Q8C0E3	Tripartite motif-containing 47;Trim47 protein;Trim47 protein (Fragment);Trim47 protein (Fragment);Trim47 protein (Fragment);Tripartite motif-containing protein 47	0.584808	0.507418	0.254545	1.17172
_AVSTVVVTTAPS[+80]PK	Q6PIJ4	Nuclear factor related to kappa-B-binding protein	1.12746	1.09732	0.959546	0.799345
_EPTPSIAS[+80]DIS[+80]LPIATQELR	Q3TZZ7	Extended synaptotagmin-2	0.445058	0.59216	0.35796	1.94014
_AQDKPES[+80]PSGSTQIQR	Q9QY06	Unconventional myosin-IXb	1.30856	1.17591	0.642829	1.47176
_MERPGPGIKPGEVVATS[+80]PLPC[+57]K	Q9JHU9	Inositol-3-phosphate synthase 1	0.741808	0.709045	0.33591	0.388884
_EKEIS[+80]DDEAEEEKGEK	P11499;Q71LX8	Heat shock protein HSP 90-beta;Heat shock protein 84b	0.443163	0.580107	0.371018	0.716973
_ASLLPVETSQDLEDKMEGSFGSPS[+80]KQESSENLPK	Q7TT18	Activating transcription factor 7-interacting protein 1	1.36458	0.658097	0.289294	0.472486
_C[+57]LTPPPS[+80]KDNAPALNIEDLIEK	D3Z7B5;Q8BWY9	RIKEN cDNA C330027C09 gene;Protein CIP2A	3.23511	5.32854	2.11416	6.43093
_IAC[+57]EEEFS[+80]DS[+80]DEEGEGGRK	O09106;Q58E49	Histone deacetylase 1;Histone deacetylase	1.21967	0.992395	0.626082	1.70863
_TS[+80]STDLSDIPALPANPIPVIK	E9PWC8;E9PZR3;Q3V141;Q61183	Poly(A) polymerase alpha;Poly(A) polymerase alpha;Uncharacterized protein (Fragment);Poly(A) polymerase alpha	1.10781	1.03688	0.574546	1.00802
_INHTVILDDPFDDPPDLLIPDRS[+80]PEPTKEQLDSGR	Q9CXG3;Q9D3J1	Peptidyl-prolyl cis-trans isomerase-like 4;Uncharacterized protein	1.7029	1.25142	0.652092	0.771909
_LGDSELALVC[+57]SQRPASLS[+80]QSPR	Q7TMQ7;S4R1X1	WD repeat-containing protein 91	1.66503	2.17773	0.992886	1.31062
_GPPS[+80]PPAPVMHSPSR	A0A0B4J1E2;Q3TM37;Q9CSN1;Q9CV75	SNW domain-containing protein 1;Uncharacterized protein (Fragment);SNW domain-containing protein 1;Uncharacterized protein (Fragment)	1.2705	1.16625	0.408871	0.510746
_GSGPQPS[+80]PVSSQDSSPR	Q8BLR5	PH and SEC7 domain-containing protein 4	0.829849	0.31647	0.156058	0.986347
_LLSPRPS[+80]LLTPAGDPR	E9PY55;E9Q701;F8VQL9;Q9WU42	Nuclear receptor corepressor 2	1.30185	1.29635	0.364355	0.930568
_RGS[+80]S[+80]PGSLEIPK	A0A1W2P712;A0A1W2P832;B7ZNA3;Q6GYP7	Ral GTPase-activating protein subunit alpha-1;Ral GTPase-activating protein subunit alpha-1;Garnl1 protein;Ral GTPase-activating protein subunit alpha-1	0.344903	0.396363	0.191313	1.01709
_STS[+80]VDDTDKSSSEAIMVR	B1AZ14;B1AZ15;Q3UMF0	Cordon-bleu protein-like 1	0.592274	0.439419	0.368151	0.4707
_LSLSPISLAESWENS[+80]SPPPQAR	J3QNH8	Predicted gene 7694	1.43845	0.894601	0.518404	1.04599
_KAAVLS[+80]DSEDDAGNASAK	A0A1D5RLV0;Q8C1D8	Protein IWS1 homolog	1.01536	0.445304	0.267881	0.691949
_DGADGAFYPDEIQRPPVRVPS[+80]WEDNVVC[+57]SQPAR	Q3UKC1	Tax1-binding protein 1 homolog	1.50004	1.06423	0.323569	0.793145
_LDT[+80]FC[+57]GSPPYAAPELFQGK	A0A0R4J0B1;A0A0R4J227;E9PYX3;E9Q9N6;E9QMP6;F6ZS70;Q05512;Q3T9A3;Q3U3A1;Q571J8	Non-specific serine/threonine protein kinase;Non-specific serine/threonine protein kinase;Non-specific serine/threonine protein kinase;Non-specific serine/threonine protein kinase;Non-specific serine/threonine protein kinase;Non-specific serine/threonine protein kinase (Fragment);Serine/threonine-protein kinase MARK2;Non-specific serine/threonine protein kinase;Non-specific serine/threonine prote…	0.513786	0.984275	0.564648	2.08086
_QTPERPTEEPGPQEEEGETAGEAPQVHHAATERTS[+80]PVSFMSR	E9Q397;P15508	Spectrin beta chain;Spectrin beta chain, erythrocytic	4.75941	3.38329	0.928554	1.68731
_GTLDEEDEEADSDT[+80]DDIDHR	Q4VAB2;Q8VCE2	GPN-loop GTPase 1	0.796134	0.929582	0.312862	0.564627
_RPNKQEESES[+80]PVDRPLTENPPNK	O70551;Q3UB06;Q3US65	SRSF protein kinase 1;Uncharacterized protein;Uncharacterized protein (Fragment)	1.06783	0.919451	0.571694	0.510092
_[+42]MEIQSGPQPGS[+80]PGRAER	Q3UDE2	Tubulin--tyrosine ligase-like protein 12	2.26165	1.60911	0.502262	1.54428
_DPLS[+80]PFAVGGDDLDPFGC[+57]QR	A0A1S6GWI1;A2AU35;A2VCP7;Q8BHL8	Uncharacterized protein;Proteasome (Prosome, macropain) inhibitor subunit 1;Psmf1 protein (Fragment);Proteasome inhibitor PI31 subunit	2.03291	2.88625	2.80172	7.54047
_AQEPPPAQALAPS[+80]PPSHPDVFR	A0A0A0MQ73;Q6PDK2	Histone-lysine N-methyltransferase;Histone-lysine N-methyltransferase 2D	0.92619	0.791803	0.432966	0.744013
_TAS[+80]GDYIDSSWELR	Q3TEE6;Q8K1B8	Uncharacterized protein;Fermitin family homolog 3	0.323104	0.302956	0.168197	1.10303
_YS[+80]SC[+57]STIFLDDSTVSQPNLK	Q8BGU5	Cyclin-Y	0.263111	0.471441	0.644725	2.54104
_S[+80]MGGAAIAPPTSLVEKDKELPR	Q8JZX4	Splicing factor 45	3.1527	0.62587	0.346108	0.323998
_EKEHC[+57]DS[+80]EGEADAFDPGKK	A0A0R4J175;Q3UQU0	Bromodomain-containing protein 9	0.769886	0.947269	0.413904	0.780171
_KPASVSPTTPT[+80]SPTEGEAS	Q3TWG5;Q8R1Q8	Dynein cytoplasmic 1 light intermediate chain 1;Cytoplasmic dynein 1 light intermediate chain 1	1.01631	0.853585	0.521446	0.748953
_SQET[+80]SC[+57]PSPASSVASHETPK	V9GX40;V9GXD9	Synergin gamma	0.338428	0.579401	0.419153	0.597836
_KGS[+80]FNPGDASGPEAAGSPPEEGGTSEAAPNK	G3X9Q3;Q3TBD2	Histocompatibility (Minor) HA-1, isoform CRA_a;Rho GTPase-activating protein 45	0.190389	0.134768	0.0825375	0.256961
_SNS[+80]LPHSAVSNAASK	Q3ULP2;Q3UWE6	Uncharacterized protein;MCG14935, isoform CRA_a	0.822824	0.786903	0.435893	0.685052
_KLEKEEEEGISQES[+80]S[+80]EEEQ	P17095;Q3TVP0;Q566K0	High mobility group protein HMG-I/HMG-Y;MCG120563, isoform CRA_a;High mobility group AT-hook 1	0.672015	0.405556	0.130571	1.10174
_AS[+80]SPSGKMDGEKPVDASEEK	Q3U630;Q9D0R2	Uncharacterized protein;Threonine--tRNA ligase, cytoplasmic	16.6517	9.46886	2.35603	3.97302
_RYS[+80]PS[+80]PPPK	A2A8V8;A2A8V9;E9PUK6	Serine/arginine repetitive matrix protein 1	2.96	2.38871	1.82864	2.78984
_AS[+80]PDASSNPEPAETR	D3Z6Q9;S4R270	Bridging integrator 2	0.387866	0.282396	0.27093	0.865765
_ETTVAS[+80]DS[+80]EEEAGKEESSVK	A0A1D5RLV0;Q8C1D8	Protein IWS1 homolog	1.66242	1.03454	0.416068	1.80562
_TNT[+80]FC[+57]GTPDYIAPEILLGQK	A6H667;Q02111;Q3UK53;Q920N8	Protein kinase C theta type;Protein kinase C theta type;Uncharacterized protein (Fragment);Protein kinase C thetaII	0.607375	0.386733	0.156375	1.78232
_SGSPSDNS[+80]GAEEMEVSLAKPK	D3YXX3;D3Z783;P31750;Q8BS26	RAC-alpha serine/threonine-protein kinase (Fragment);RAC-alpha serine/threonine-protein kinase;RAC-alpha serine/threonine-protein kinase;Uncharacterized protein	0.869306	0.484269	0.168907	0.637255
_IGPLGLS[+80]PK	P35979;Q3TIQ2;Q5BLK0	60S ribosomal protein L12;Uncharacterized protein;MCG18564, isoform CRA_a	3.67856	6.03063	1.93171	2.84038
_QENELDLGSDTADHGGC[+57]ST[+80]PPFPVPSYK	Q8BLR5	PH and SEC7 domain-containing protein 4	0.769742	0.530798	0.183779	0.75257
_AKPAAQSEEETATSPAAS[+80]PTPQSAER	Q8CIJ3;Q8JZQ9	Eukaryotic translation initiation factor 3 subunit B	0.907576	0.532536	0.243104	0.647916
_LADYVVPGC[+57]QTVLSPTASEPDTTLTKT[+80]SPK	E9Q2E4	HECT domain E3 ubiquitin protein ligase 4	1.67552	2.33995	2.69393	2.22063
_SGS[+80]S[+80]SPDSEITELKFPSISQD	P70698	CTP synthase 1	2.59536	2.27391	0.420991	2.1963
_S[+80]PSGGAAGPLLTPSQSLDGSR	A0A0R4J2B2;Q69ZA6;Q6WVG3	BTB/POZ domain-containing protein KCTD12;MKIAA1778 protein (Fragment);BTB/POZ domain-containing protein KCTD12	0.265163	0.213241	0.0878582	0.496626
_KLGSS[+80]PTSSC[+57]NPTPTK	A0A0J9YTU3;Q5SXY1	Cytospin-B	2.0817	2.40088	2.29297	2.50936
_T[+80]PPVALSSSR	Q8BTI8	Serine/arginine repetitive matrix protein 2	0.571931	0.804214	0.425132	1.11241
_ATS[+80]PPHLDGTSNPESTVPEK	A0A068EW80;D3YXR5;D3Z3A6;Q60953	Promyelocytic leukemia;Protein PML;Protein PML;Protein PML	0.570434	0.368277	0.312555	0.594684
_KTSFDQDS[+80]DVDIFPSDFTSEPPALPR	Q64511	DNA topoisomerase 2-beta	1.06577	0.997788	0.804147	2.24373
_SST[+80]PAAGC[+57]ATPTEKEFPQTHSDPSSEQQNR	E9PUR6;E9PYV1;E9Q310;P06537;Q05DD1;Q06VW2;Q3U126;Q3U2M7	Glucocorticoid receptor;Glucocorticoid receptor;Glucocorticoid receptor (Fragment);Glucocorticoid receptor;Nr3c1 protein (Fragment);Glucocorticoid receptor;Uncharacterized protein;Nr3c1 protein	0.672457	0.536673	0.215542	0.382835
_ESTS[+80]SKSPPIFLSGK	Q3UHU8	General transcription factor II-I	1.38828	1.14915	0.879502	0.819963
_AAHQES[+80]DNENEIQIQNQLK	A2A791	Zinc finger MYM-type protein 4	0.354246	0.723531	0.371391	0.882583
_GSIILDSGHLST[+80]ASSSDDLKGEEGSFR	Q9JMH9	Unconventional myosin-XVIIIa	1.09992	0.910962	0.493055	0.461715
_LLMGDLS[+80]PVR	Q8K268	ATP-binding cassette sub-family F member 3	1.2959	3.17514	0.980098	1.72066
_AGS[+80]PGSEVVTLQQFLEESNK	Q5SNZ0	Girdin	0.799317	0.928164	0.495519	1.26782
_VATLNS[+80]EEENDPPTYK	Q3U4Z7;Q3V1M8;Q8VDJ3	High density lipoprotein (HDL) binding protein, isoform CRA_d;Uncharacterized protein;Vigilin	0.795988	1.39233	0.389876	1.39463
_TAS[+80]C[+57]SELDVGPSK	Q9EQW7	Kinesin-like protein KIF13A	0.378485	0.393256	0.297546	0.741175
_ASVAS[+80]DPES[+80]PPGGNEPAAASGQR	D3YYS7;D3Z478;Q9D0L8	mRNA cap guanine-N7 methyltransferase (Fragment);mRNA cap guanine-N7 methyltransferase (Fragment);mRNA cap guanine-N7 methyltransferase	0.825643	1.32187	0.615694	1.10853
_NSPTFKS[+80]FEEKVENLK	D3Z125;D3Z637;D3Z7X7;Q62393	Tumor protein D52 (Fragment);MCG10134, isoform CRA_c;Tumor protein D52 (Fragment);Tumor protein D52	2.20997	1.11048	0.364239	0.733982
_AGS[+80]ISTLDSLDFAR	A0A087WRM8;A0A087WSS1;E9QM90;G3X9J4;Q148V7	RIKEN cDNA 2310035C23 gene;RIKEN cDNA 2310035C23 gene;RIKEN cDNA 2310035C23 gene;RIKEN cDNA 2310035C23 gene;LisH domain and HEAT repeat-containing protein KIAA1468	1.25178	1.00364	0.308233	1.05836
_DAEYIYPSLES[+80]DDDDPALK	A2ABV3;Q80TJ7	PHD finger protein 8;Histone lysine demethylase PHF8	1.06247	0.951883	0.579101	1.41996
_DS[+80]GARSPAGAEPPSAAAPSGR	P53349	Mitogen-activated protein kinase kinase kinase 1	1.96613	1.07378	0.54418	1.02144
_S[+80]PSARPSDRPGDDTQEEGHIQELAAAFFK	A0A1G5SJ71;Q3UU73;Q9Z0I7	Schlafen family member 1;Uncharacterized protein (Fragment);Schlafen 1	0.753927	0.666437	0.155985	0.311989
_LKSEGTT[+80]PEKNAASQQDAVTEGAMPAATGK	Q3U2W2;Q7TPV4	MYB binding protein (P160) 1a, isoform CRA_b;Myb-binding protein 1A	3.83791	4.94791	1.18495	1.09143
_VVLASAS[+80]PR	Q9D927	Uncharacterized protein	0.880947	0.932373	0.571962	1.18904
_VAAS[+80]PRPGAEEQAEAQAPAQLAAPEDADAGGPR	A0A0U1RPD8;A0JLN7;Q3UHL0;Q8K284	General transcription factor 3C polypeptide 1;Gtf3c1 protein (Fragment);Uncharacterized protein;General transcription factor 3C polypeptide 1	0.664664	0.691035	0.572451	0.724254
_VSPGEILKRS[+80]PK	Q9CYX7	RRP15-like protein	44.1211	61.6564	16.3622	21.9098
_RNS[+80]EIDELK	A0A1W2P737;F8VPV0;P48725;Q80U10;Q8CDL2	Pericentrin;Pericentrin;Pericentrin;MKIAA0402 protein (Fragment);Uncharacterized protein (Fragment)	0.757302	0.917546	0.573639	1.48839
_MNGVMFPGNS[+80]PNYTDR	A0A0R4J0U2;Q0VGB7	Serine/threonine-protein phosphatase 4 regulatory subunit 2	2.92434	1.73023	0.301751	2.08842
_VSS[+80]PVLETVQQR	Q8BTI8	Serine/arginine repetitive matrix protein 2	1.0261	0.848669	0.475706	1.65425
_GGPEGGAAPAAPC[+57]AAGSGPADTEMEEVFDHGS[+80]PGK	Q91ZW3	SWI/SNF-related matrix-associated actin-dependent regulator of chromatin subfamily A member 5	0.632157	0.837531	0.42478	0.793699
_ERC[+57]S[+80]AEDEDC[+57]LPPRPK	I3PQW3;Q05CL8	LARP7;La-related protein 7	1.45672	1.25465	0.472569	0.942939
_RKS[+80]EPAVGPLR	A0A1L7NR37;D3Z080	Arg/Abl-binding protein 2;Sorbin and SH3 domain-containing protein 2	0.300159	0.126115	0.109951	0.394524
_SLS[+80]ELESLKLPAESNEK	Q3B7Z2	Oxysterol-binding protein 1	0.664418	0.690905	0.323763	0.725036
_AAVLSDS[+80]EDDAGNASAKK	A0A1D5RLV0;Q8C1D8	Protein IWS1 homolog	1.84394	0.706468	0.272067	0.994508
_SILAKPS[+80]SSPDPR	Q8C9B9	Death-inducer obliterator 1	1.15584	1.11585	0.902402	1.17345
_LHS[+80]PSLSDEENLR	Q9R1Z7	6-pyruvoyl tetrahydrobiopterin synthase	0.346197	0.345974	0.224811	0.538414
_SLS[+80]PLSGTTDTKAESPAGR	Q80TU6	MKIAA0670 protein (Fragment)	4.8991	2.76586	0.959239	4.59763
_SY[+80]EDLTELEDR	A0A0R4J0D5;A0A0R4J2D4;Q6PDG8	Vacuolar fusion protein MON1 homolog A	0.505073	0.427511	0.175122	1.04894
_RLSLT[+80]PDPEKGEPPALDPESQGGEAQPPEC[+57]K	Q6P9Q6	FK506-binding protein 15	0.838492	0.512585	0.232512	0.631592
_ILSDVTHS[+80]AVFGVPASK	Q3UHJ0	AP2-associated protein kinase 1	1.4599	0.808288	0.551771	1.03385
_LC[+57]PQPEEPYLS[+80]PQPEEPR	A0A0A0MQ73;Q6PDK2	Histone-lysine N-methyltransferase;Histone-lysine N-methyltransferase 2D	0.920443	0.699917	0.35372	1.57983
_GIPLPTGDTS[+80]PEPELLPGDPLPPPKEVINGNIK	Q3THA0;Q544H0;Q9Z1D1	Eukaryotic translation initiation factor 3 subunit G	3.11927	2.53197	0.736004	3.44343
_LKGQEDSLASAVDATTGQEAC[+57]DS[+80]D	Q8R344	Coiled-coil domain-containing protein 12	2.39069	1.00041	0.472938	1.35071
_VKSPSDYSNFDPEFLNEKPQLS[+80]FSDK	P28867;Q1MX42;Q1MX43;Q3TGE4;Q3UNG2;Q53YN4	Protein kinase C delta type;Protein kinase C;Protein kinase C;Protein kinase C delta type;Protein kinase C delta type;Protein kinase C delta type	0.649042	0.553258	0.303023	0.731436
_ASLLPVETS[+80]QDLEDKMEGSFGSPSKQESSENLPK	Q7TT18	Activating transcription factor 7-interacting protein 1	1.39152	0.683031	0.28913	0.485663
_FIAFSGEGQS[+80]LR	P70362;Q8C2D2;Q9CWQ7	Ubiquitin recognition factor in ER-associated degradation protein 1;Uncharacterized protein;Uncharacterized protein	1.71124	0.913683	0.760698	0.454622
_EEQS[+80]GPVDEKGNDSDGEAESDDPEKK	P46467;Q3TN07;Q3U8P5	Vacuolar protein sorting-associated protein 4B;Vacuolar protein sorting 4b (Yeast);Uncharacterized protein	0.302508	0.52486	0.311019	0.50514
_SES[+80]PHLTASTDDGDAR	F8WGX2;Q3TD16;Q3U2M6;Q7TPZ3	Protein RUBCNL-like;Protein RUBCNL-like;Uncharacterized protein;Uncharacterized protein	0.562747	0.311956	0.124075	0.702539
_LSTHS[+80]PFR	A0A1D5RLV1;Q3UH12	Protein 4.1 (Fragment);Uncharacterized protein (Fragment)	0.415212	0.394901	0.503123	0.520095
_ALS[+80]PVIPIIPR	A0A0A0MQ73;Q6PDK2	Histone-lysine N-methyltransferase;Histone-lysine N-methyltransferase 2D	1.13613	0.81697	0.337066	1.51594
_QDDS[+80]PPRPIIGPALPPGFIK	Q69ZC8	GPALPP motifs-containing protein 1	1.05822	0.65234	0.2097	0.716535
_S[+80]LQQLAEER	A3KGU5;A3KGU7;A3KGU9;B2RXX6;B7ZWK3;B9EKJ1;E9Q447;P16546	Spectrin alpha chain, non-erythrocytic 1;Spectrin alpha chain, non-erythrocytic 1;Spectrin alpha chain, non-erythrocytic 1;Spna2 protein;Spna2 protein;Spna2 protein;Spectrin alpha chain, non-erythrocytic 1;Spectrin alpha chain, non-erythrocytic 1	0.240579	0.142253	0.0765706	0.886195
_TDVSNFDEEFTGEAPT[+80]LSPPRDARPLTAAEQAAFR	P70268	Serine/threonine-protein kinase N1	2.30747	0.942805	0.218324	1.07377
_TLNMTTS[+80]PEEK	B2RRH9;Q3THK7	Guanine monphosphate synthetase;GMP synthase [glutamine-hydrolyzing]	1.43251	1.30209	0.578956	1.10044
_RPAS[+80]PSSPEHLPATPAESPAQR	A0A0R4J243;Q8BR65	Sin3 histone deacetylase corepressor complex component SDS3	0.376213	0.35869	0.27411	0.683047
_LQDSSDPDTGSEEEVSSRLS[+80]PPHSPR	H3BJ40;H3BJ45;H3BJU7;H3BJX8;H3BKH9;Q60875	Rho guanine nucleotide exchange factor 2	0.552548	0.304901	0.200009	0.503898
_YQDEVFGGFVTEPQEES[+80]EEEVEEPEER	P97855;Q571F9	Ras GTPase-activating protein-binding protein 1;MKIAA4115 protein (Fragment)	1.12068	1.37604	0.278843	0.647104
_TPASS[+80]SETARPSNSPPLPPSLPLTGTAEEESR	A7ISP9;F8WJ93;Q3UMY5	EMAP-like protein 4;Echinoderm microtubule-associated protein-like 4;Echinoderm microtubule-associated protein-like 4	0.58027	0.263573	0.0942543	0.514479
_ASS[+80]C[+57]SLAVISPFLVEK	P58801;Q547H1	Receptor-interacting serine/threonine-protein kinase 2	1.94002	1.37927	0.264158	1.03701
_TRPGS[+80]FQSLSDALSDTPAK	Q3UM95;Q8BGQ1	Uncharacterized protein;Spermatogenesis-defective protein 39 homolog	0.94999	0.517282	0.354092	0.412961
_AGAGMITQHSSTAS[+80]PVNR	B9EI57;Q8CH25	SAFB-like, transcription modulator;SAFB-like transcription modulator	1.27504	1.318	0.927573	0.788815
_S[+80]LSFDPSLGLC[+57]ELR	P23804;Q3TVL4;Q569X0	E3 ubiquitin-protein ligase Mdm2;Uncharacterized protein;Mdm2 protein	1.6296	1.68239	0.358285	1.25909
_TNTNVNC[+57]PIEC[+57]FMPLDVQADRDDS[+80]RE	A0A087WR50;A0A087WS56;A0A087WSN6;B7ZNJ1;B9EHT6;P11276;Q3TCF1;Q3UGY5;Q3UH17;Q3UHL6;Q3UHR1;Q3UZF9;Q8R3F3;Q99KD0	Fibronectin;Fibronectin;Fibronectin;Fibronectin;Fibronectin;Fibronectin;Uncharacterized protein;Uncharacterized protein;Uncharacterized protein;Fibronectin;Uncharacterized protein (Fragment);Uncharacterized protein (Fragment);Fn1 protein (Fragment);Fn1 protein (Fragment)	1.10684	0.826435	0.288298	1.67115
_EDGGLEDNEKNFYES[+80]EEEEEEKEK	Q3TQ33;Q3UPG0;Q9Z1T1	Uncharacterized protein (Fragment);Uncharacterized protein (Fragment);AP-3 complex subunit beta-1	0.85406	0.830854	0.349189	0.9152
_DAT[+80]PESC[+57]SLLPQNEER	E9Q4Y0;E9QA05;O35892;Q3UKD8;Q8BNW8;Q8C405;Q8C9H3	Nuclear autoantigen Sp-100;Nuclear autoantigen Sp-100;Nuclear autoantigen Sp-100;Uncharacterized protein;Uncharacterized protein (Fragment);Nuclear autoantigen Sp-100;Uncharacterized protein	0.808178	0.625075	0.273925	1.40759
_EGES[+80]LEDLMKLSPEELLLR	Q3TJX0;Q61233	Uncharacterized protein;Plastin-2	0.920975	0.478911	0.133522	1.48902
_KRDS[+80]ES[+80]ESDETPTVPQLK	Q3TI79;Q9ESX5	Uncharacterized protein;H/ACA ribonucleoprotein complex subunit 4	3.95171	4.06821	1.28546	2.85577
_TST[+80]FC[+57]GTPEFLAPEVLTDTSYTR	P70268	Serine/threonine-protein kinase N1	0.777825	0.654156	0.279459	2.25663
_SLS[+80]PNHNTLQTLK	E9PUJ6;F6SMY7;Q7TPH6	E3 ubiquitin-protein ligase MYCBP2;E3 ubiquitin-protein ligase MYCBP2 (Fragment);E3 ubiquitin-protein ligase MYCBP2	0.915405	0.806683	0.466633	0.661543
_IDS[+80]DDDEEKEGDEEKVAK	A0A1D5RLV0;Q8C1D8	Protein IWS1 homolog	1.33621	0.714406	0.244213	0.510442
_TSPSKS[+80]PFLHSGMK	A2BH40;E9QAQ7	AT-rich interactive domain-containing protein 1A	0.845761	0.711678	0.356656	0.378364
_SGVAVPTS[+80]PK	Q61823	Programmed cell death protein 4	0.51908	0.269557	0.229513	0.661051
_SPEAKS[+80]PLQSQPHSR	A0A1Y7VJA2;E9PVP4;P70429	Ena/VASP-like protein (Fragment);Ena/VASP-like protein;Ena/VASP-like protein	0.959793	0.822345	0.320524	0.441879
_S[+80]QNNFVAILDLPEGEHQYK	Q3U5I9;Q542K0;Q9R078	Uncharacterized protein;Protein kinase, AMP-activated, beta 1 non-catalytic subunit, isoform CRA_b;5'-AMP-activated protein kinase subunit beta-1	0.973119	1.27845	0.546194	0.670785
_EGINPGY[+80]DDYADSDEDQHDAYLER	Q08943	FACT complex subunit SSRP1	3.17213	4.23823	2.05262	7.16876
_NVPVQKGS[+80]PVQLGAK	B2RUR0;O35601	FYN binding protein;FYN-binding protein 1	1.56683	1.27045	0.484775	1.85914
_ELS[+80]PEQSTAGKPSDGSSALDR	Q3TK27;Q8CI11	Uncharacterized protein;Guanine nucleotide-binding protein-like 3	1.18041	1.35023	0.613371	0.763813
_ETSVEGPGGSSELSS[+80]NSPESHNKPTTSR	P51612;Q7TSZ1	DNA repair protein complementing XP-C cells homolog;Xeroderma pigmentosum, complementation group C	0.535488	0.561137	0.328855	0.488692
_ERDTSPDKGELVS[+80]DEEEDT	Q3U0J8	TBC1 domain family member 2B	0.80008	0.553938	0.375415	1.10387
_DMDEPS[+80]PVPNVEEVTLPK	Q3UID0;Q6PDG5	SWI/SNF complex subunit SMARCC2	0.487076	0.244054	0.141697	0.552718
_RPINKLDS[+80]SDPLKLNDPFQPFPGNDSPK	H3BK65;P42567;Q80ZL3	Epidermal growth factor receptor substrate 15;Epidermal growth factor receptor substrate 15;Epidermal growth factor receptor pathway substrate 15	0.995551	0.663674	0.3195	0.529999
_RLVDS[+80]DGS[+80]LAEVPKEAPK	A0A0R4J1G9;D3YTP0;E9QN92;Q8CI59	Metalloreductase STEAP3;Metalloreductase STEAP3 (Fragment);Metalloreductase STEAP3;Metalloreductase STEAP3	6.89495	6.35956	5.4061	2.60496
_TPATTASS[+80]PVTTAQVHC[+57]LPLSSSSTR	P25799	Nuclear factor NF-kappa-B p105 subunit	1.20836	1.30199	0.414225	0.865926
_KAVGSMPTAGSAGS[+80]VPENLNLFPEPGSK	Q7TN29	Stromal membrane-associated protein 2	1.36926	0.855323	0.422937	0.440253
_IQDTGDTILSS[+80]PSSVALPQVK	E9PUR6;E9PYV1;E9Q310;P06537;Q05DD1;Q06VW2;Q3U126;Q3U2M7	Glucocorticoid receptor;Glucocorticoid receptor;Glucocorticoid receptor (Fragment);Glucocorticoid receptor;Nr3c1 protein (Fragment);Glucocorticoid receptor;Uncharacterized protein;Nr3c1 protein	0.59641	0.560275	0.305841	0.701449
_SEGS[+80]PVLPHEPSK	B2RQ80;B2RXX2;B2RY17;B9EKN8;E0CXD6;E0CY98;E0CZD7;E0CZF8;E9PUL9;P83510	Tnik protein;Tnik protein;Tnik protein;TRAF2 and NCK interacting kinase;Traf2 and NCK-interacting protein kinase;Traf2 and NCK-interacting protein kinase;Traf2 and NCK-interacting protein kinase;Traf2 and NCK-interacting protein kinase;Traf2 and NCK-interacting protein kinase;Traf2 and NCK-interacting protein kinase	0.427819	0.199397	0.137505	0.568309
_TEATQGLDYVPSAGT[+80]ISPTSSLEEDKGFK	A2ARP8;Q9QYR6	Microtubule-associated protein 1A	0.704268	0.511968	0.250755	0.797967
_LQDSS[+80]DPDTGSEEEVSSR	H3BJ40;H3BJ45;H3BJU7;H3BJX8;H3BKH9;Q60875	Rho guanine nucleotide exchange factor 2	0.36682	0.219334	0.252741	0.911846
_NNMS[+80]PHGIPAR	E9PX23;F8WHY8;M1VB37;M1VHG1;M1VHG3;M1VHG6;M1VMF6;Q2KHS8;Q8K4B0	Metastasis-associated protein MTA1;Metastasis-associated protein MTA1;Metastasis-associated protein MTA1 isoform 7;Metastasis-associated protein MTA1 isoform 1;Metastasis-associated protein MTA1 isoform 6;Metastasis-associated protein MTA1 isoform 11;Metastasis-associated protein MTA1 isoform 9;Mta1 protein;Metastasis-associated protein MTA1	0.73514	0.610727	0.313008	1.18685
_ATS[+80]PSSSVSGDFDDGHHSVPTPGPSR	D3YYF2;D3YYG4;D3Z1M8;D3Z1N4;D3Z1W6;D3Z3R4;D6RI94;D6RIL0;E9Q4Y5;E9Q7L2;E9Q7L3;F8VQD1;Q8BSQ9	Protein polybromo-1 (Fragment);Protein polybromo-1 (Fragment);Protein polybromo-1 (Fragment);Protein polybromo-1;Protein polybromo-1;Protein polybromo-1 (Fragment);Protein polybromo-1;Protein polybromo-1;Protein polybromo-1;Protein polybromo-1;Protein polybromo-1;Protein polybromo-1;Protein polybromo-1	1.15701	1.64177	0.754867	1.15051
_KPKVEEEDTGDPFGFDSDDES[+80]LPVSSK	Q65Z40	Wings apart-like protein homolog	7.5097	5.34361	1.74469	1.88139
_KYSDVEVPASVTGHSFASDGDSGT[+80]C[+57]SPLR	Q8K232;Q9QYC0	Adducin 1 (Alpha);Alpha-adducin	2.3894	2.91195	1.72027	1.38147
_TPLSQSMS[+80]VLPTSK	A0A1B0GRJ0;E9Q8L9	Rab11 family-interacting protein 1	1.71221	1.03259	0.43532	0.733261
_LS[+80]RQSATEIPLPMLPLADTEK	D3Z3V3;P42209	Septin-1	0.822065	0.0954253	0.0340976	0.181552
_SLS[+80]PGGAALGYR	Q0VBL3;Q3THK4;Q3TLX0;Q571M7;Q66JP8;Q6PGG1;Q7TT82	RNA-binding motif protein 15;Uncharacterized protein (Fragment);Uncharacterized protein (Fragment);MKIAA4257 protein (Fragment);Rbm15 protein (Fragment);Rbm15 protein (Fragment);Rbm15 protein (Fragment)	1.41122	1.38261	0.847098	1.82175
_STS[+80]PAPADVAPAQEDLR	P97855;Q571F9	Ras GTPase-activating protein-binding protein 1;MKIAA4115 protein (Fragment)	1.62375	2.1698	0.720722	1.16255
_GS[+80]PVRHSPPELSQEEFGESFADPGSSR	A2AIX1;E9QAT4	Protein transport protein sec16	5.54041	3.55612	0.611269	2.50101
_AEFT[+80]SPPSLFK	Q9D824	Pre-mRNA 3'-end-processing factor FIP1	4.47198	7.37562	2.5853	4.82345
_KT[+80]SGPPVSELITK	P43274	Histone H1.4	3.19051	3.70137	1.1859	1.03131
_ALETMAEQTTDVVHSPST[+80]DTTPGPDTEAALAK	P27546	Microtubule-associated protein 4	1.03115	0.472197	0.103527	0.480685
_DDKDEEDDGTGS[+80]PHLNNR	J3QNU6;Q8BWG8	Beta-arrestin-1	0.175939	0.234891	0.209716	0.421805
_S[+80]GDEEFRGEDDLC[+57]DSRK	Q059U9;Q9DBR0	A kinase (PRKA) anchor protein 8;A-kinase anchor protein 8	0.250087	0.747268	0.25287	0.637033
_S[+80]PGVQPQLVLGGSAQPASLGTATAVQTGTPQR	E9QAP7;Q91WW6	TATA-box-binding protein-associated factor 4;TATA-binding protein associated factor TAFII135 (Fragment)	2.03682	2.21268	1.22968	1.28208
_GAEDYPDPPLPHSYSS[+80]DR	A0A1L7NR37;D3Z080	Arg/Abl-binding protein 2;Sorbin and SH3 domain-containing protein 2	0.357722	0.1248	0.0977609	0.808611
_VKQEPPS[+80]PPHS[+80]PR	A0A075F5C6;A0A075F6C2;A0A075F882;A0A075F891;P38532;Q52L52	Heat shock transcription factor 1 gammabeta isoform;Heat shock transcription factor 1 gammaalpha isoform;Heat shock factor 1, isoform CRA_a;Heat shock factor 1, isoform CRA_f;Heat shock factor protein 1;Hsf1 protein	0.993425	0.883117	0.536194	0.787614
_LGLHS[+80]LR	P61205;P84078;Q3U344	ADP-ribosylation factor 3;ADP-ribosylation factor 1;ADP-ribosylation factor 3	0.346439	0.583805	0.380968	0.856438
_RSS[+80]LPNGEGLQLK	Q3UYC0	Protein phosphatase 1H	0.608219	0.479885	0.260495	1.26581
_IADGNEITTGTMVSSIDS[+80]EKQDSPPPKPPR	P35831	Tyrosine-protein phosphatase non-receptor type 12	1.55098	1.04547	0.371882	0.385164
_TGS[+80]NIS[+80]GASSDVSLDEQYKHQLEETKK	Q3B7Z2	Oxysterol-binding protein 1	1.28537	1.36919	0.665422	1.35192
_DPLDPSEC[+57]GYQPPGAPPGLGSIPS[+80]PSC[+57]GPRPR	Q99JH1	Ribonuclease P protein subunit p25-like protein	1.25314	3.42767	1.52155	1.43863
_GTVAVGDS[+80]EEDGEDVFEVER	Q3TYA6;Q9JJB4	M-phase phosphoprotein 8;Uncharacterized protein	1.07144	0.884147	0.440847	1.80547
_QNS[+80]DPTSENPPLPTR	B2RQ80;B2RXX2;B2RY17;B9EKN8;E0CXD6;E0CY98;E0CZD7;E0CZF8;E9PUL9;P83510	Tnik protein;Tnik protein;Tnik protein;TRAF2 and NCK interacting kinase;Traf2 and NCK-interacting protein kinase;Traf2 and NCK-interacting protein kinase;Traf2 and NCK-interacting protein kinase;Traf2 and NCK-interacting protein kinase;Traf2 and NCK-interacting protein kinase;Traf2 and NCK-interacting protein kinase	0.553052	0.165555	0.12893	1.22517
_SSTPLPTVS[+80]SSAENTR	Q61033	Lamina-associated polypeptide 2, isoforms alpha/zeta	0.934748	1.37105	1.42549	1.72079
_TVFAGAVPVLPAS[+80]PPPK	Q60902	Epidermal growth factor receptor substrate 15-like 1	0.225933	0.724432	0.424303	0.621119
_YDIPATAATAT[+80]SPTPNPVPSVPANPPK	Q61191	Host cell factor 1	0.44706	0.866864	0.517138	0.878326
_SVNEILGLAESS[+80]PKEPK	Q3TUU0;Q8VDY9	Uncharacterized protein;Caspase activity and apoptosis inhibitor 1	1.87507	1.83451	0.920187	1.41933
_EGTLS[+80]SPALHGSVLEGAGHAEGDR	A0A0R4J1A7;Q62431	AT-rich interactive domain-containing protein 3A	0.615517	0.809458	0.250049	0.659671
_IEST[+80]PENHLGLPSALR	Q8BHB3	Lymphocyte transmembrane adapter 1	0.681266	0.713644	0.332728	0.999799
_TLVHSSS[+80]DGHIDPQHTAGK	B1ASY9;Q571K4	Mitogen-activated protein kinase kinase kinase 7 interacting protein 3;TGF-beta-activated kinase 1 and MAP3K7-binding protein 3	1.57789	1.68553	1.33667	0.797121
_AGGAS[+80]PAASSTTQPPAQHR	Q8R3Y8	Interferon regulatory factor 2-binding protein 1	0.681728	0.628709	0.58874	0.458259
_MEST[+80]EENEDRLATSSPEQSWPSTFK	A0A068EW80;D3YXR5;D3Z3A6;Q60953	Promyelocytic leukemia;Protein PML;Protein PML;Protein PML	1.89522	0.660417	0.22747	1.28675
_GSQAQPDSPS[+80]AQLALIAASQSFLQPGGK	P26039;Q80TM2	Talin-1;MKIAA1027 protein (Fragment)	0.70836	0.417598	0.129169	0.76448
_GS[+80]GVNAAGDGTIR	A0A0R4J293	Protein-glutamine gamma-glutamyltransferase K	0.316148	0.284007	0.415537	0.779322
_VDS[+80]TEEINEQTSEMK	E9QMX7;Q640N3	Rho GTPase-activating protein 30	0.46978	0.32251	0.157596	1.0411
_ASLLPVETSQDLEDKMEGSFGS[+80]PSKQESSENLPK	Q7TT18	Activating transcription factor 7-interacting protein 1	1.34411	0.676123	0.310337	0.485499
_LTSQDSY[+80]NNFTNNNPGNPR	F7C0F2;Q0VF62;Q8CCN5	Breast carcinoma-amplified sequence 3 homolog (Fragment);Bcas3 protein;Breast carcinoma-amplified sequence 3 homolog	1.40323	0.850896	0.564464	1.34586
_RT[+80]SIHDFLSK	Q5SNZ0	Girdin	0.941491	0.469264	0.357588	0.493937
_AAKPC[+57]PTEAS[+80]PPAAS[+80]PSGDSSPPATAPYDPR	Q6ZPZ3	Zinc finger CCCH domain-containing protein 4	1.9603	1.77695	0.785905	1.19578
_GS[+80]ASFVSSLLK	Q8BI72	CDKN2A-interacting protein	2.45204	1.01716	0.381024	1.51668
_LASVPAGGAVAVSAAPGS[+80]AAPAAGSAPAAAEEK	P99027	60S acidic ribosomal protein P2	2.34017	3.17014	1.19851	1.42838
_SILPSEAS[+80]PVR	B2RUG8;D6REV1;F6WV21;Q8BZ32	Asxl2 protein;Putative Polycomb group protein ASXL2;Putative Polycomb group protein ASXL2;Putative Polycomb group protein ASXL2	1.67364	1.85153	1.00647	1.68949
_APS[+80]PGEVSAPSPLDASDGLDDLNVLR	A2AIV6;Q8BP86	snRNA-activating protein complex subunit 4	2.06354	2.21326	0.479048	1.68739
_EEKESDDKPEIEDVGS[+80]DEEEEEKK	P07901;Q80Y52	Heat shock protein HSP 90-alpha;Heat shock protein 90, alpha (Cytosolic), class A member 1	1.00021	0.860785	0.43256	0.579301
_SGTSSPQS[+80]PVFR	Q80YS6	Actin filament-associated protein 1	0.678492	0.377045	0.336574	1.00884
_SPS[+80]RPLPEVTDEYKNDVK	P32067;Q3TG93;Q564E6;Q8BTU4	Lupus La protein homolog;Uncharacterized protein;Sjogren syndrome antigen B, isoform CRA_a;Uncharacterized protein	0.343267	0.474766	0.254457	0.413156
_SGFARPGDLEFEDFSQVINRVPS[+80]DSSLGTPDGRPELR	Q8CJ53	Cdc42-interacting protein 4	0.815395	0.465533	0.244312	0.399584
_VMTIPYQPMPASS[+80]PVIC[+57]AGGQDR	P60335	Poly(rC)-binding protein 1	1.94544	1.41681	0.488143	1.38231
_NSPT[+80]FKSFEEKVENLK	D3Z125;D3Z637;D3Z7X7;Q62393	Tumor protein D52 (Fragment);MCG10134, isoform CRA_c;Tumor protein D52 (Fragment);Tumor protein D52	2.32173	1.12758	0.378544	0.744348
_S[+80]PGTPAGEGSGSPPKWQIGEQEFEALMR	Q8K232;Q9QYC0	Adducin 1 (Alpha);Alpha-adducin	1.41748	1.30303	0.732723	1.06828
_DMGSVALDPEAGKGNAS[+80]PVLDPSDLILTR	Q4VAB2;Q8VCE2	GPN-loop GTPase 1	4.91887	2.24313	0.44343	2.37363
_SASSDT[+80]SEELNSQDS[+80]PKR	P70441;Q3TG37	Na(+)/H(+) exchange regulatory cofactor NHE-RF1;Na(+)/H(+) exchange regulatory cofactor NHE-RF	1.16488	0.475781	0.279313	1.33678
_ASS[+80]PRPHPEFLQTLC[+57]R	E9QLK3;Q8C3R1;Q8CBQ6	BRCA1-associated ATM activator 1;BRCA1-associated ATM activator 1;Uncharacterized protein	1.28591	1.89235	0.827877	1.41382
_AKGGNVFEALIQDDS[+80]EEEEEEEENR	Q5RL55	ATP-binding cassette, sub-family F (GCN20), member 1	4.43467	2.8062	0.50696	1.20419
_ANDQDS[+80]LISGILR	Q4TVN0;Q9CXF4	TBC1 domain family member 15	1.4523	1.2845	0.45497	1.82573
_SNS[+80]ISQIPSLEEMQQLR	Q99K90	TGF-beta-activated kinase 1 and MAP3K7-binding protein 2	1.4585	0.736207	0.278306	0.901371
_SAS[+80]SDTSEELNSQDSPK	P70441;Q3TG37	Na(+)/H(+) exchange regulatory cofactor NHE-RF1;Na(+)/H(+) exchange regulatory cofactor NHE-RF	0.461262	0.243292	0.153593	0.777757
_AITSLLGGGS[+80]PK	Q6KCD5	Nipped-B-like protein	0.930261	0.897251	0.441812	1.71993
_C[+57]DGSPRT[+80]PPSTPPATANLSADDDFQNTDLR	F8WJE0;Q60710	Deoxynucleoside triphosphate triphosphohydrolase SAMHD1	0.919544	0.589246	0.151919	0.898996
_EGKPEDEVEPEDEEKS[+80]DEDEKPDKK	A2AEC2;Q8R0A5	Transcription elongation factor A protein-like 3 (Fragment);Transcription elongation factor A protein-like 3	0.232836	0.0713265	0.029639	0.123641
_AAS[+80]SPDGFFWTQGSPKPR	E9QLH9	PEAK1-related kinase-activating pseudokinase 1	0.786409	0.479302	0.411661	0.99607
_FVSVVPQYQPSVS[+80]SAGSR	Q6A0D4	Raftlin	0.987717	0.795556	0.361269	0.877836
_VAS[+80]RDTDLSC[+57]SSK	E9QP49	EH domain-binding protein 1-like protein 1	0.779351	1.24913	1.45897	1.19049
_ETNVS[+80]KEDTDQEEKAS[+80]NEDVTK	Q99JF8	PC4 and SFRS1-interacting protein	0.356478	0.356519	0.479318	0.630472
_T[+80]SPSKSPFLHSGMK	A2BH40;E9QAQ7	AT-rich interactive domain-containing protein 1A	1.05098	0.893277	0.410399	0.402586
_LEKQNST[+80]PESDYDNTAC[+57]DPEPDDTGSTR	E9PVA6	ARF GTPase-activating protein GIT2	1.75637	0.746635	0.303578	0.769121
_SGS[+80]IVELLAGGGSSC[+57]SPVLSR	G3X9H5;P42859	Huntingtin	1.12498	0.644498	0.300634	0.987854
_VLS[+80]PTAAKPSPFEGK	Q3ULI5;Q80W00	Uncharacterized protein (Fragment);Serine/threonine-protein phosphatase 1 regulatory subunit 10	1.23959	1.34389	0.739481	1.25881
_LPAPQEDT[+80]ASEAGT[+80]PQGEVQTR	Q3U3F6;Q64012	HnRNP-associated with lethal yellow, isoform CRA_f;RNA-binding protein Raly	0.533579	0.529034	0.0840253	0.776745
_SPTGPS[+80]NSFLANMGGTVAHK	Q8JZX4	Splicing factor 45	0.750857	0.857531	0.447767	0.806988
_S[+80]ESPKEPEQLR	P49312;Q3TIK8;Q3U7F3	Heterogeneous nuclear ribonucleoprotein A1;Uncharacterized protein;Uncharacterized protein	0.280555	0.5148	0.170229	0.711438
_HSSSS[+80]PVSGTMDKPVDLSTR	Q9ERU9	E3 SUMO-protein ligase RanBP2	0.453882	1.22983	0.759818	0.445133
_DAPLVLWRPVGGEWQAAPDGAVS[+80]PR	E9Q156;Q9EP82	tRNA (guanine-N(7)-)-methyltransferase non-catalytic subunit WDR4	1.68487	2.52591	1.33655	2.0243
_LADYVVPGC[+57]QTVLSPTASEPDTT[+80]LTKTSPK	E9Q2E4	HECT domain E3 ubiquitin protein ligase 4	1.43361	1.92183	2.29546	1.90003
_AAIPPPVY[+80]EEPDRPRSPTGPSNSFLANMGGTVAHK	Q8JZX4	Splicing factor 45	1.87555	1.04046	0.306661	0.500299
_SPWQPPTTPS[+80]PEPEPVPEPDRR	A0A0R4J293	Protein-glutamine gamma-glutamyltransferase K	0.418201	0.3522	0.298166	0.692027
_TPEELDDS[+80]DFETEDFDVR	P26231;Q3TGQ3;Q545R0;Q6NV50	Catenin alpha-1;Uncharacterized protein;Catenin (Cadherin associated protein), alpha 1;Catenin (Cadherin associated protein), alpha 1	0.805498	0.661928	0.176872	1.08922
_QLSVPAS[+80]DEEDEVPAPIPR	Q5RL55	ATP-binding cassette, sub-family F (GCN20), member 1	2.47361	3.22633	1.24604	2.41865
_ALQQHQHGYDS[+80]DEEVDSELGTWEHQLR	Q8CH02	SURP and G-patch domain-containing protein 1	0.556195	0.790589	0.526819	0.570263
_VSAEVQPGKS[+80]SPGSR	Q9WUF3	CASP8-associated protein 2	1.9722	2.76615	2.39523	1.2668
_LVDS[+80]DGS[+80]LAEVPK	A0A0R4J1G9;D3YTP0;E9QN92;Q8CI59	Metalloreductase STEAP3;Metalloreductase STEAP3 (Fragment);Metalloreductase STEAP3;Metalloreductase STEAP3	1.59684	4.14957	4.68724	3.49125
_SPGT[+80]PAGEGSGSPPKWQIGEQEFEALMR	Q8K232;Q9QYC0	Adducin 1 (Alpha);Alpha-adducin	1.43716	1.34476	0.728334	1.08643
_TAS[+80]FGNILDVPEIVISGNGQPR	A2AP92;Q923A8	Mitogen-activated protein kinase kinase kinase 7;Map3k7 protein	2.76825	2.44125	0.530743	3.18387
_ESDDKPEIEDVGS[+80]DEEEEEK	P07901;Q80Y52	Heat shock protein HSP 90-alpha;Heat shock protein 90, alpha (Cytosolic), class A member 1	0.495273	1.16972	0.617873	0.751051
_T[+80]DSFSNTASSPDATSPTGPLPSDQHQEDSGKAPR	Q8BYW1	Rho GTPase-activating protein 25	0.999655	0.569882	0.409727	0.414196
_VVNIT[+80]SPTHDGSSRSPTTTAPVSAAAAPR	Q3TVH6;Q58E60;Q9JHC9	Uncharacterized protein;Elf2 protein;ETS-related transcription factor Elf-2	1.5167	1.50422	0.708657	0.73143
_IKEEVLS[+80]ESETEAHQDAAALDPDVVIK	Q3TI31;Q3TM92;Q3TSH0;Q91W96	Uncharacterized protein;Anaphase promoting complex subunit 4, isoform CRA_b;Uncharacterized protein (Fragment);Anaphase-promoting complex subunit 4	0.578625	0.596622	0.32047	0.4746
_GGS[+80]PYNQFDIIPGDTLGGHTGPAGDSWLPAK	Q8BKI2	Trinucleotide repeat-containing gene 6B protein	0.927345	1.17888	0.635128	0.810868
_GRT[+80]WTLC[+57]GTPEYLAPEIILSK	P05132	cAMP-dependent protein kinase catalytic subunit alpha	1.34443	0.7903	0.382748	1.43891
_SSS[+80]PEPVTHLK	A2AH25;Q5FWK3;Q8BQW4	Rho GTPase-activating protein 1;Rho GTPase-activating protein 1;Uncharacterized protein	0.369441	0.668426	0.603474	0.725139
_SSMS[+80]GLHLVK	Q5SWU9	Acetyl-CoA carboxylase 1	1.60058	1.06844	0.379537	0.694651
_VQIS[+80]PDSGGLPER	Q3U0V1	Far upstream element-binding protein 2	1.27525	0.843893	0.42921	1.0618
_KASSPS[+80]PLTVGTAESQR	Q91YD3	mRNA-decapping enzyme 1A	1.51164	1.58579	0.891841	0.702858
_REFITGDVEPTDAES[+80]AWHSENEEEDKLAGDMK	A2RSB1;B7ZNL2;Q78ZA7;Q8C1W9	Nucleosome assembly protein 1-like 4;Nap1l4 protein;Nucleosome assembly protein 1-like 4;Uncharacterized protein	0.961257	0.494015	0.226885	0.441417
_ATHVPENS[+80]DTEQDVFTAKPAR	E9Q7S1;O88466;R4GML0	Zinc finger protein 106	1.72622	2.28699	1.21339	1.09575
_TPSPKEEDEEAES[+80]PPEKK	Q80XU3	Nuclear ubiquitous casein and cyclin-dependent kinase substrate 1	0.294152	0.752434	0.457868	0.512153
_GDQVLNFS[+80]DAEDLIDDSK	Q3TJY1;Q3TYU7;Q99L90	Microspherule protein 1;Uncharacterized protein;Microspherule protein 1	0.640419	0.875147	0.436357	1.94411
_SLVSPIPSPTGT[+80]ISVPNSC[+57]PASPR	P42128	Forkhead box protein K1	0.681805	0.598496	0.207551	0.818255
_TAS[+80]PS[+80]PLRPDAPVEK	F7AL76;Q09XV5	Chromodomain-helicase-DNA-binding protein 8 (Fragment);Chromodomain-helicase-DNA-binding protein 8	1.1045	1.32413	0.650712	1.52769
_SQSELDDQHDYDS[+80]VASDEDTDQEPLPSAGATR	Q5F258;Q68FF6	ARF GTPase-activating protein GIT1	1.00637	0.610981	0.192348	0.818198
_VITS[+80]DRSSEVGTDEALDDTQK	A2RRK3;O54988	Slk protein;STE20-like serine/threonine-protein kinase	0.976495	0.726718	0.508744	0.81595
_S[+80]PLQSVVVR	Q569Z6	Thyroid hormone receptor-associated protein 3	1.85774	2.80189	5.69117	7.12091
_ELSVQDQPSLS[+80]PTSLQNASSHTTTAK	A0A0R4J1K1;Q05BG1;Q3TMD4	CCR4-NOT transcription complex subunit 4;CCR4-NOT transcription complex subunit 4;Uncharacterized protein	1.4371	1.89236	0.945424	0.820137
_SPSDYSNFDPEFLNEKPQLS[+80]FSDK	P28867;Q1MX42;Q1MX43;Q3TGE4;Q3UNG2;Q53YN4	Protein kinase C delta type;Protein kinase C;Protein kinase C;Protein kinase C delta type;Protein kinase C delta type;Protein kinase C delta type	0.481748	0.479872	0.277513	1.25947
_IAS[+80]DEEIQGTK	Q8C306;Q9ET54	Uncharacterized protein (Fragment);Palladin	0.609587	0.583132	0.298097	1.08214
_AAVGVTGNDITT[+80]PPNKEPPPSPEKK	P27546	Microtubule-associated protein 4	2.50987	1.42929	0.553941	0.60649
_LNSQES[+80]DEEPQISDVPHISK	B1ARU4;E9PVY8;E9QA63;Q9QXZ0	Microtubule-actin cross-linking factor 1	0.282249	0.185006	0.148393	0.54934
_VDS[+80]TTC[+57]LFPVEEK	P47856	Glutamine--fructose-6-phosphate aminotransferase [isomerizing] 1	1.05178	1.58975	0.661581	1.72003
_MLPHAPGVQM[+16]QAIPEDAVHEDS[+80]GDEDGEDPDKR	A0A0R4J008;P70288;Q3UXH8	Histone deacetylase;Histone deacetylase 2;Uncharacterized protein (Fragment)	1.44139	0.727112	0.197743	0.482579
_SS[+80]IHNFMTHPEFR	A0A1W2P772;G5E829;Q3TSK3;Q6PG79;Q8K314	Plasma membrane calcium-transporting ATPase 1 (Fragment);Plasma membrane calcium-transporting ATPase 1;Uncharacterized protein (Fragment);Atp2b1 protein (Fragment);Atp2b1 protein (Fragment)	0.865707	0.73177	0.615204	0.657136
_MLPHAPGVQMQAIPEDAIPEES[+80]GDEDEEDPDKR	O09106;Q58E49	Histone deacetylase 1;Histone deacetylase	1.30803	0.642212	0.249887	0.427807
_IKEEVLSESET[+80]EAHQDAAALDPDVVIK	Q3TI31;Q3TM92;Q3TSH0;Q91W96	Uncharacterized protein;Anaphase promoting complex subunit 4, isoform CRA_b;Uncharacterized protein (Fragment);Anaphase-promoting complex subunit 4	0.55929	0.600651	0.324774	0.479164
_DFQKS[+80]PIK	A0A0R4J073;E9Q577;Q5U5Q9	BRCA1-A complex subunit RAP80	1.48199	1.10245	1.15173	1.30037
_AASDGQYENQSPEAT[+80]SPR	A0A087WQS0;A0A1D5RM59;E9Q0S6	Tensin 1	0.657487	0.942497	0.553417	0.883775
_FIIGSVS[+80]EDNSEDEISNLVK	Q5SWU9	Acetyl-CoA carboxylase 1	1.12891	1.91327	0.751639	0.850532
_GPGQVSTAASALSLDLQEVEPLGLPQAS[+80]PSR	G5E896	Enhancer of mRNA decapping 4, isoform CRA_b	1.7806	2.31391	0.975185	0.810897
_S[+80]YDVPPPPMEPDHPFYSNISK	Q3U7Z6;Q9DBJ1	Phosphoglycerate mutase;Phosphoglycerate mutase 1	1.15075	0.640742	0.180795	0.921573
_KETES[+80]EAEDDNLDDLER	A2A8V8;A2A8V9;E9PUK6	Serine/arginine repetitive matrix protein 1	3.37018	2.59523	1.216	2.53872
_RNS[+80]TDSRPVSVTYR	Q3ULP2;Q3UWE6	Uncharacterized protein;MCG14935, isoform CRA_a	0.579518	0.539714	0.364329	0.972531
_VNS[+80]MVAYK	Q3TV93;Q5HZH8;Q9D802;Q9Z1B5	Uncharacterized protein;MAD2 mitotic arrest deficient-like 1 (Yeast);Uncharacterized protein;Mitotic spindle assembly checkpoint protein MAD2A	1.17583	1.43886	1.56642	1.29881
_GPAGEASAS[+80]PPVR	B7ZNU9;Q3V2N5;Q542S9;Q61235	Beta-2-syntrophin;Uncharacterized protein;Syntrophin, basic 2;Beta-2-syntrophin	0.146525	0.159607	0.15847	0.514904
_LTHSLS[+80]TSNITAIPEKK	O35618;Q3UTC9;Q99L86	Protein Mdm4;Protein Mdm4;Mdm4 protein	1.42165	1.44054	0.694633	0.517368
_GT[+80]SPRPPEGGLGYSQLGDDDLK	A2A9P6;P24788	Cyclin-dependent kinase 11B	0.883621	1.07683	0.89768	1.29588
_NISLS[+80]S[+80]EEEAEGLAGHPR	Q5U3K5	Rab-like protein 6	1.4437	1.30685	0.493838	2.00003
_EDKSPS[+80]EESTTTTSPESISGSVPSSGSSGR	P54726	UV excision repair protein RAD23 homolog A	0.386708	0.385041	0.531235	0.988394
_TEC[+57]GST[+80]GSPASSFHFK	O08796;Q7TPC7;Q8BNP6;Q8CEC8	Eukaryotic elongation factor 2 kinase;Eef2k protein;Uncharacterized protein;Uncharacterized protein	1.06242	1.93739	1.18803	1.3317
_S[+80]SEDLGPRPAC[+57]ALQHLR	A0A0G2JE79;D3Z0T9;D3Z3Y5;D6RCY9;O09039	SH2B adapter protein 3 (Fragment);SH2B adapter protein 3 (Fragment);SH2B adapter protein 3;SH2B adapter protein 3;SH2B adapter protein 3	0.499996	0.358023	0.224014	0.483845
_GLNLDGTPALSTLGGFSPAS[+80]KPS[+80]SPR	Q52KE7	Cyclin-L1	3.30665	3.1995	0.866029	2.86856
_C[+57]AS[+80]LEEILSQR	F6XQM2;Q9JIY0	Pleckstrin homology domain-containing family O member 1 (Fragment);Pleckstrin homology domain-containing family O member 1	0.985279	0.480148	0.160411	2.51503
_AS[+80]PATQPPPLLPPSTPGPDATVVGSAPTPLLPPSATAAVK	Q60749	KH domain-containing, RNA-binding, signal transduction-associated protein 1	0.534595	0.332858	0.188046	0.522947
_T[+80]ASFSESRADEVAPAKK	Q3V117	ATP-citrate synthase	2.20048	1.13323	0.448053	0.990193
_S[+80]LPAFPTYLPLIR	G5E8Q0;P97412	Lysosomal trafficking regulator, isoform CRA_a;Lysosomal-trafficking regulator	0.387015	0.3216	0.111511	1.69874
_FGGEHVPNSPFQVTALAGDQPTVQT[+80]PLR	B9EKP5	Filamin, alpha	0.897141	0.719488	0.261139	1.11925
_GAVDDAIAFGEKTDQEGLNASQPT[+80]PPPLPK	Q69Z38	Pseudopodium-enriched atypical kinase 1	0.411057	0.360632	0.170771	0.49925
_S[+80]SDIVSSVR	F7ADQ2;Q6PAR5	GTPase-activating protein and VPS9 domain-containing protein 1 (Fragment);GTPase-activating protein and VPS9 domain-containing protein 1	0.896794	0.351201	0.375986	0.609011
_LS[+80]ADYEKVELPLEDQVGDLEALSEK	B2RRE0;Q9WTQ5	A kinase (PRKA) anchor protein (Gravin) 12;A-kinase anchor protein 12	0.699339	0.473467	0.164631	0.786571
_GGGSGGGDES[+80]EGEEVDED	O35295	Transcriptional activator protein Pur-beta	0.898019	0.363956	0.224852	1.48867
_GST[+80]QDLFQVGLAPPGNAK	Q0P699;Q80VH0	Bank1 protein;B-cell scaffold protein with ankyrin repeats	0.24534	0.200172	0.047761	0.445347
_SPGTPAGEGS[+80]GSPPKWQIGEQEFEALMR	Q8K232;Q9QYC0	Adducin 1 (Alpha);Alpha-adducin	1.39186	1.2663	0.700217	1.02263
_SLS[+80]ELC[+57]LISVAPGVR	A0A0A0MQC2;B1AS67;Q66T02	Pleckstrin homology domain-containing family G member 5	1.29671	1.27408	0.457444	1.88373
_TRS[+80]LPITIEMLK	Q501J7	Phosphatase and actin regulator 4	1.39072	1.69254	0.845767	0.798592
_SQS[+80]WLSNIGPTHR	E9QPA1;F6S7U1;F7DEJ0;Q69ZJ7	RAB6A-GEF complex partner protein 1;RAB6A-GEF complex partner protein 1 (Fragment);RAB6A-GEF complex partner protein 1 (Fragment);RAB6A-GEF complex partner protein 1	1.15892	1.22047	0.482174	1.05016
_Y[+80]IIWSPVC[+57]R	P11352	Glutathione peroxidase 1	0.474771	0.368858	0.230819	1.11675
_QMNMS[+80]PPPGNAGPVIMSLEEK	D3YUB9;D3Z055;D3Z5F7;G3UWS5;G3UY42;Q8CCS6	Polyadenylate-binding protein 2 (Fragment);Polyadenylate-binding protein 2;Predicted gene 20521;Polyadenylate-binding protein 2;Polyadenylate-binding protein 2;Polyadenylate-binding protein 2	2.26942	1.97965	0.165867	1.39407
_EDTQAAKS[+80]PSVPQDAAAEGR	Q6PB37;Q91XI0	5830417I10Rik protein;Uncharacterized protein	1.34969	1.5985	0.83712	1.0065
_SAS[+80]PGLPKGEKEQQEAIEHIDEVQNEIDR	A2BE93;Q3T9S3;Q5U445;Q9EQU5	Protein SET (Fragment);SET translocation;cDNA sequence BC085271;Protein SET	1.60814	1.28803	0.47626	0.444307
_SAS[+80]PGLPKGEK	A2BE93;Q3T9S3;Q5U445;Q9EQU5	Protein SET (Fragment);SET translocation;cDNA sequence BC085271;Protein SET	1.50215	1.45684	0.744717	0.955437
_SSS[+80]FKDFAK	Q8K352	SAM and SH3 domain-containing protein 3	0.383728	0.0966872	0.126207	0.675352
_SNS[+80]PPILTKPTLK	A0PJC5;G3X940;Q3UPM9;Q3V1G6;Q8BZ21	Histone acetyltransferase (Fragment);Histone acetyltransferase;Histone acetyltransferase (Fragment);Histone acetyltransferase (Fragment);Histone acetyltransferase KAT6A	0.516254	0.876921	0.399546	1.04493
_EALNIIGDISTS[+80]TVSTPVPPPVDDTWLQNTSGHSPTPQR	G3X9G4;Q3TBU6;Q3TCR7	Dynamin-2;Uncharacterized protein;Dynamin-2	0.443935	0.526202	0.295669	0.201886
_ALNAET[+80]PKSS[+80]PLPAK	Q8K3A9	7SK snRNA methylphosphate capping enzyme	1.35731	0.830842	0.538217	0.808034
_KRDS[+80]ES[+80]ES[+80]DETPTVPQLK	Q3TI79;Q9ESX5	Uncharacterized protein;H/ACA ribonucleoprotein complex subunit 4	5.87455	4.39595	1.23944	3.83347
_RT[+80]SAETADVATSELLVNQASTNPVPGDGLHR	Q9D2E2	Target of EGR1 protein 1	0.993705	1.16064	0.455267	0.736441
_SGS[+80]ISNYR	Q3TUQ7;Q5EG47	Non-specific serine/threonine protein kinase;5'-AMP-activated protein kinase catalytic subunit alpha-1	0.857377	0.732437	0.572635	1.0503
_TDSFSNT[+80]ASSPDATSPTGPLPSDQHQEDSGK	Q8BYW1	Rho GTPase-activating protein 25	0.341849	0.330651	0.302239	0.393509
_LHDDEAMETEKPLLPSQPTVS[+80]PQASTPVSR	Q3UG49	Uncharacterized protein (Fragment)	1.33197	0.62514	0.255192	0.756348
_TPSS[+80]EEISPTKFPGLYR	A6H6B3;B7ZNM1;Q05C77;Q3TX60;Q3UUP9;Q3UWT5;Q3UZV5;Q62172	RalA binding protein 1;Ralbp1 protein;Ralbp1 protein (Fragment);Uncharacterized protein;Uncharacterized protein (Fragment);Uncharacterized protein (Fragment);Uncharacterized protein (Fragment);RalA-binding protein 1	1.0087	0.640407	0.350812	1.07393
_IHT[+80]TALTGQSPPLASGHQGEGDAPSVEPGATNIQQPSS[+80]PAPS[+80]TK	Q8BTI8	Serine/arginine repetitive matrix protein 2	2.75513	1.64682	0.614713	0.937703
_GFLGLS[+80]PFR	Q6NV99;Q6P252;Q8BP50;Q8CB73	HAUS augmin-like complex, subunit 6;6230416J20Rik protein (Fragment);Uncharacterized protein;Uncharacterized protein	2.38306	4.65383	2.29182	5.40129
_GVDKPPS[+80]PSPIEMK	Q3US10;Q5STS9;Q9QYE3	Uncharacterized protein;B-cell lymphoma/leukemia 11A;B-cell lymphoma/leukemia 11A	1.03024	1.60752	0.871474	1.37077
_S[+80]PTQAPFSPFNPTSLIK	Q32MF0;Q3U2M4;Q9Z2U4	Predicted gene, ENSMUSG00000053512;Predicted gene, ENSMUSG00000053512;ETS-related transcription factor Elf-4	0.679907	0.526458	0.228592	1.21087
_AGGSKS[+80]PTEEKPAS[+80]EDEWERTER	G3X8X0;Q05BH3;Q80TX4;Q921Y1	DEAH (Asp-Glu-Ala-His) box polypeptide 16;DEAH (Asp-Glu-Ala-His) box polypeptide 16;MKIAA0577 protein (Fragment);DEAH (Asp-Glu-Ala-His) box polypeptide 16	2.93825	2.33847	0.516053	1.3627
_EEENVDS[+80]DDEGELQDLLSQDWR	F8QZ85;Q8R1N0	Ovum mutant candidate protein 1;Zinc finger protein 830	1.20291	0.526395	0.278529	1.64856
_YGLQDS[+80]DEEEEEHPPK	A0A140T8J8;A0A1B0GSX7;B2RQL0;B7ZN81;Q6PFD9	Nuclear pore complex protein Nup98-Nup96;Nuclear pore complex protein Nup98-Nup96;Nuclear pore complex protein Nup98-Nup96;Nup98 protein;Nuclear pore complex protein Nup98-Nup96	1.21106	1.56092	1.43436	1.96889
_AFS[+80]DPFVEAEK	Q3U2G2;Q571M2	Heat shock 70 kDa protein 4;MKIAA4025 protein (Fragment)	0.459214	0.619779	0.314088	0.917427
_EQASPGET[+80]DPQSPAAIVQDLLELC[+57]GK	Q3UH06	Ras-responsive element-binding protein 1	1.67519	1.47977	0.230592	3.24672
_LHS[+80]APNLSDFHVVRPK	A0A0R4J0B3;Q3U350;Q3UFT4;Q6PB82;Q80TT3	Serine/threonine-protein kinase ULK1;Uncharacterized protein;Uncharacterized protein;Serine/threonine-protein kinase ULK1;MKIAA0722 protein (Fragment)	1.33911	1.55657	1.14684	0.321236
_TAS[+80]ISSSPSEGTPAVGSYGC[+57]TPQSLPK	Q6ZQ58;Z4YJT3	La-related protein 1	3.37494	4.18297	1.24592	1.84883
_LADFGLSTFQGGSQSGS[+80]GSGSGSR	E9PZP3;Q9QZL0	Receptor-interacting serine/threonine-protein kinase 3	1.26607	1.51874	0.732103	1.38892
_SGS[+80]ALLQSQSSTEDPKDEPTELKQDSEDLATHSSALK	A2AIR2;Q5DTM8	E3 ubiquitin-protein ligase BRE1A (Fragment);E3 ubiquitin-protein ligase BRE1A	1.13991	0.595352	0.290989	0.415514
_DGAERES[+80]PRPPAAAEAPAGSDGEDGGRR	Q6ZQ58;Z4YJT3	La-related protein 1	1.75536	2.49793	0.90653	0.87863
_AAS[+80]PPASASDLIEQQQKR	Q3UGC1;Q8C079	Uncharacterized protein;Striatin-interacting protein 1	1.57303	0.593669	0.165475	1.308
_QKEEAPLEPSC[+57]S[+80]PGADHAAGEITSEIQNEK	Q3UZA1	CapZ-interacting protein	0.552503	0.27317	0.15741	0.278881
_LSNAS[+80]PNPNEGVK	B9EKX8;Q3U3W6;Q3UKU1;Q3US23;Q922M9	Ell2 protein;Uncharacterized protein (Fragment);RNA polymerase II elongation factor ELL2;Uncharacterized protein (Fragment);Ell2 protein (Fragment)	3.63587	6.04578	3.17141	3.42061
_FAELPEFRPEEVLPS[+80]PTLQSLATSPR	Q924A2	Protein capicua homolog	1.3147	0.805736	0.308044	0.556355
_SQS[+80]VPGAWPGASPLSSQPLLGSSR	A0A087WQS0;A0A1D5RM59;E9Q0S6	Tensin 1	0.668302	0.538063	0.157992	0.853898
_RINSSGKESPGS[+80]SEFFQEAVSHGK	Q32P49;Q5UAK0	Mesoderm induction early response 1 homolog (Xenopus laevis);Mesoderm induction early response protein 1	0.630302	0.588679	0.84772	0.431211
_AAQAS[+80]LNALNDPIAVEQALQEK	E9Q6R7;O08614	Utrophin;Cytoskeletal protein	0.272057	0.195285	0.119934	1.02292
_KAEGEPQEES[+80]PLK	A0A087WQA0;F8WI22;Q3UDL9;Q3UR37;Q8K019	Bcl-2-associated transcription factor 1;Bcl-2-associated transcription factor 1;Uncharacterized protein (Fragment);Uncharacterized protein (Fragment);Bcl-2-associated transcription factor 1	1.22359	1.37546	2.07824	1.98994
_KDS[+80]EEGEESFSSVQDDLSK	P35601	Replication factor C subunit 1	1.80276	2.36122	1.66051	2.58728
_HLQPT[+80]PEPQSPTEPPAWGSSIVK	A6H8H2	DENN domain-containing protein 4C	0.353633	0.812457	0.34543	0.849007
_QSWVDPIC[+57]QLAFPGTGEC[+57]SSGSGQAES[+80]PKR	Q14AA1;Q3T9H7;Q9QZK7	Docking protein 3;Uncharacterized protein (Fragment);Docking protein 3	0.76225	0.717279	0.288291	0.958692
_LES[+80]FESLR	H3BJ40;H3BJ45;H3BJU7;H3BJX8;H3BKH9;Q60875	Rho guanine nucleotide exchange factor 2	0.373187	0.389662	0.265748	1.45147
_SSS[+80]APNVHINTIEPVNIDDLIR	Q9JJU6	B-Raf protein (Fragment)	1.22033	1.3406	0.648378	0.759178
_S[+80]PTGPSNSFLANMGGTVAHK	Q8JZX4	Splicing factor 45	0.720288	0.825607	0.418049	0.77626
_SSGS[+80]PYGGGYGSGGGSGGYGSR	A2AL12;Q3UZG3;Q5FB19;Q6P6I7;Q8BG05	Heterogeneous nuclear ribonucleoprotein A3;Uncharacterized protein;Heterogeneous nuclear ribonucleoprotein A3;Hnrpa3 protein;Heterogeneous nuclear ribonucleoprotein A3	1.04197	1.10948	0.446825	1.90117
_STS[+80]APQMSPGSSDNQSSSPQPAQQK	A0A0G2JDV6;A0A0H2UH17;Q80X50;Q8BJ53	Ubiquitin associated protein 2-like, isoform CRA_g;Ubiquitin associated protein 2-like, isoform CRA_b;Ubiquitin-associated protein 2-like;Uncharacterized protein	2.32325	1.47945	0.537976	0.854089
_EFGDGS[+80]DENEVEDQEPR	E9Q8D0;F6QYD2;Q3URP7	DnaJ homolog subfamily C member 21;DnaJ homolog subfamily C member 21 (Fragment);Uncharacterized protein	0.636601	0.854289	0.354922	1.01469
_LTPSPDIIVLSDNEAS[+80]SPR	A1L3S7;Q8VHR5	Gatad2b protein;Transcriptional repressor p66-beta	4.0543	3.23986	1.11684	2.28393
_EALNIIGDIST[+80]STVSTPVPPPVDDTWLQNTSGHSPTPQR	G3X9G4;Q3TBU6;Q3TCR7	Dynamin-2;Uncharacterized protein;Dynamin-2	0.448497	0.526857	0.291742	0.223461
_S[+80]EPAVGPLR	A0A1L7NR37;D3Z080	Arg/Abl-binding protein 2;Sorbin and SH3 domain-containing protein 2	0.20311	0.0917939	0.0964795	0.678848
_ET[+80]RNSWDSPAFSNDVIR	E9PUA3	IQ motif and SEC7 domain-containing protein 1	0.66353	0.653327	0.347688	1.29046
_S[+80]LQSVAEER	E9QAZ2;Q3U7D2;Q5M8Q0;Q9CZM2	Ribosomal protein L15;Ribosomal protein L15;Ribosomal protein L15;60S ribosomal protein L15	1.3112	1.74172	0.990735	1.70927
_RADANLLTDTGTESSPRS[+80]PVC[+57]SLR	Q9CRA8	Exosome complex component RRP46	2.81394	2.46076	1.09319	1.50303
_TWT[+80]LC[+57]GTPEYLAPEVIQSK	B1AVU1;Q3UDT1;Q922R0	cAMP-dependent protein kinase catalytic subunit PRKX;Uncharacterized protein;cAMP-dependent protein kinase catalytic subunit PRKX	0.456325	0.549045	0.329791	1.22051
_HVTLPSS[+80]PR	A2AN08	E3 ubiquitin-protein ligase UBR4	0.497751	0.837923	0.332381	0.928763
_ARTS[+80]PYPGSKVER	A2AH27;Q8BVU5	ADP-ribose pyrophosphatase, mitochondrial (Fragment);ADP-ribose pyrophosphatase, mitochondrial	2.07928	1.86326	1.61009	1.242
_RPGPPLS[+80]PEIR	A0A140T8S5;Q8K327	Chromosome alignment-maintaining phosphoprotein 1	0.621978	0.611556	0.363737	0.993652
_ADS[+80]DGDLSENDDGAGDLR	Q059U9;Q9DBR0	A kinase (PRKA) anchor protein 8;A-kinase anchor protein 8	0.478119	0.586912	0.139277	1.07001
_SS[+80]PDS[+80]PENTPPPTPTAPSSGSQHSGR	B0QZW4;Q8BU36;Q8BVY4;Q8BWQ2	Suppressor of Ty 3 (Fragment);Uncharacterized protein;Suppressor of Ty 3;Uncharacterized protein	1.14812	0.965545	0.525565	1.30005
_GVNYALAPGSQTSDLS[+80]LPDGK	O35641;P01902;Q31191;Q5KTQ1;Q5KTQ2;Q6RJ37	H-2K(D) antigen;H-2 class I histocompatibility antigen, K-D alpha chain;MHC class I H2-K gene (haplotype d) (Fragment);MHC class I heavy chain H2-K;MHC class I heavy chain;MHC class I heavy chain maturation peptide H-2K(D) (Fragment)	2.63685	2.38152	1.97397	1.89054
_EKS[+80]PPDQSAVPNTPPSTPVKLEEDLPQEPTSR	Q8K232;Q9QYC0	Adducin 1 (Alpha);Alpha-adducin	0.807851	0.649361	0.259084	0.528169
_NHS[+80]GS[+80]RTPPVALSSSR	Q8BTI8	Serine/arginine repetitive matrix protein 2	1.37622	1.0796	0.554801	0.769241
_RYS[+80]DGWC[+57]EGVSSEGTGFFPGNYVEPSC[+57]	Q8BYZ1	ABI gene family member 3	0.629319	0.38492	0.126299	1.7201
_STS[+80]LSALVR	A6H8H2	DENN domain-containing protein 4C	1.67025	0.448921	0.466237	1.51831
_RGTGQS[+80]DDSDIWDDTALIK	P97801;Q3UMN7;Q549F9;Q5PXT3	Survival motor neuron protein;Uncharacterized protein;Survival motor neuron 1, isoform CRA_a;Survival of motor neuron	2.75386	2.97003	1.06332	2.51604
_EAGDS[+80]PNSASVEAALQR	E9QLK3;Q8C3R1;Q8CBQ6	BRCA1-associated ATM activator 1;BRCA1-associated ATM activator 1;Uncharacterized protein	0.980418	0.782387	0.249552	1.13308
_QES[+80]DPEDDDVKKPALQSSVVATSK	O35691;Q3TUQ5	Pinin	1.18634	0.881728	0.407301	0.910876
_TEGT[+80]PPPPGQPAK	E9Q2E4	HECT domain E3 ubiquitin protein ligase 4	0.65769	0.822199	1.83588	1.88537
_TES[+80]PPLPASVPR	Q8VID5	ATP-dependent DNA helicase Q5	1.26719	1.1119	0.461522	1.0793
_LIVENLSS[+80]R	O35326;Q9D8S5	Serine/arginine-rich splicing factor 5;MCG7614, isoform CRA_c	1.38815	1.01387	0.491315	1.90117
_VNLEESTGVENS[+80]PAGARPK	Q8BRF7	Sec1 family domain-containing protein 1	0.386134	0.953796	0.936697	0.915908
_DAPIS[+80]PASVASSSSTPSSK	Q3UY41;Q62441;Q80TG4	Uncharacterized protein;Transducin-like enhancer protein 4;MKIAA1261 protein (Fragment)	1.07849	0.703158	0.313915	0.825366
_MFVGGLSWDTS[+80]KK	Q20BD0;Q3TMZ8;Q544Z3;Q80XR6;Q99020;Q9D6G1	Heterogeneous nuclear ribonucleoprotein A/B;Uncharacterized protein;Heterogeneous nuclear ribonucleoprotein A/B, isoform CRA_c;Heterogeneous nuclear ribonucleoprotein A/B;Heterogeneous nuclear ribonucleoprotein A/B;Heterogeneous nuclear ribonucleoprotein A/B, isoform CRA_b	2.87727	1.52054	0.752022	1.24661
_ADS[+80]DGDLS[+80]ENDDGAGDLR	Q059U9;Q9DBR0	A kinase (PRKA) anchor protein 8;A-kinase anchor protein 8	0.524139	0.584805	0.128395	0.596092
_AAAAGLGHPSS[+80]PGGS[+80]EDGPPISGDEDTAR	A0A0R4J1A7;Q62431	AT-rich interactive domain-containing protein 3A	1.18279	0.979456	0.250663	1.15423
_VKAS[+80]PITNDGEDEFVPS[+80]DGLDKDEYAFSSGK	Q64511	DNA topoisomerase 2-beta	1.06783	1.75991	1.15627	2.85366
_KAENAEGQTPAIGPDGEPLDETSQMS[+80]DLPVK	A0A0R4J170;Q3TKT4	Transcription activator BRG1	1.40521	0.671504	0.25741	1.0049
_EGS[+80]PAPLEPEPGASQPK	Q3UCQ1	Forkhead box protein K2	0.98	1.25609	0.766639	1.13952
_ADGIPNDSS[+80]DSEMEDR	B2RR83	Probable ATP-dependent RNA helicase YTHDC2	1.23217	1.0448	0.51175	1.34276
_KRKPS[+80]PS[+80]PPPPTATESR	P97496;Q3UMX0;Q3UNN4;Q3UPK0	SWI/SNF complex subunit SMARCC1;Uncharacterized protein;SWI/SNF complex subunit SMARCC1;Uncharacterized protein	12.4383	7.24391	2.31181	3.89444
_FGGEHVPNSPFQVTALAGDQPT[+80]VQTPLR	B9EKP5	Filamin, alpha	0.900573	0.715285	0.262792	1.12249
_TPESFLGPNAALVDLDSLVSRPGPT[+80]PPGSK	Q80VP1	Epsin-1	0.513384	0.403178	0.252296	1.05327
_AT[+80]SPPHLDGT[+80]SNPESTVPEKK	A0A068EW80;D3YXR5;D3Z3A6;Q60953	Promyelocytic leukemia;Protein PML;Protein PML;Protein PML	0.697229	0.359731	0.236446	0.728673
_AAKES[+80]EEEEEEEETEEK	A0A286YDA2;A0A286YDT3;A0A286YDV7;E9Q5C9	Nucleolar and coiled-body phosphoprotein 1;Nucleolar and coiled-body phosphoprotein 1;Nucleolar and coiled-body phosphoprotein 1 (Fragment);Nucleolar and coiled-body phosphoprotein 1	1.85908	2.41043	2.25046	2.45488
_KGVDLLLEGVQGES[+80]SPTRR	E9QMX4;Q8BLK9	Ribosomal protein S6 kinase delta-1	0.790087	0.438823	0.363711	0.623421
_DRQS[+80]PSTC[+57]SEGLLGWAQK	B9EKJ7;P58871	Tankyrase 1 binding protein 1;182 kDa tankyrase-1-binding protein	0.519103	0.377877	0.162702	0.630988
_GTEDGSGS[+80]PHSPPHLC[+57]SK	P83741	Serine/threonine-protein kinase WNK1	1.30991	1.2064	0.627316	0.671756
_SVNEILGLAES[+80]SPKEPK	Q3TUU0;Q8VDY9	Uncharacterized protein;Caspase activity and apoptosis inhibitor 1	1.88596	1.79745	1.02061	1.4101
_S[+80]VTFPVLLPIPGSNR	Q80TY2	MKIAA0549 protein (Fragment)	1.94564	1.62387	0.945836	2.38356
_SLAGKLEPVS[+80]PPS[+80]PPHADPELELAPSR	E9PY55;E9Q701;F8VQL9;Q9WU42	Nuclear receptor corepressor 2	1.48529	1.08363	0.345023	1.00709
_TEEVLSPDGSPSKS[+80]PSKK	Q05DT0;Q3UNK1;Q8BJH2;Q9JLE2;Q9QYB5	Add3 protein (Fragment);Uncharacterized protein;Uncharacterized protein;Gamma adducin (Fragment);Gamma-adducin	0.152606	0.164264	0.192435	0.361732
_RLDGLPNS[+80]PIRK	E9Q6L5;I6L9G2;Q8BMG1	ATR-interacting protein;6620401K05Rik protein;ATR-interacting protein	1.86343	1.97195	1.49872	1.08427
_AT[+80]SPPHLDGTSNPESTVPEK	A0A068EW80;D3YXR5;D3Z3A6;Q60953	Promyelocytic leukemia;Protein PML;Protein PML;Protein PML	0.539444	0.367134	0.293812	0.580028
_IDS[+80]DDDEEKEGDEEK	A0A1D5RLV0;Q8C1D8	Protein IWS1 homolog	0.531583	0.224923	0.190787	0.560533
_SDS[+80]PEIPFQAATGSSDGLDSSSSGNSFVGLR	P70399	TP53-binding protein 1	0.714584	0.702456	0.214566	1.92836
_EGLRPGDT[+80]TSTFC[+57]GTPNYIAPEILR	Q3TJJ5;Q3UMD5;Q5DTK3;Q62074	Protein kinase C;Protein kinase C;Protein kinase C (Fragment);Protein kinase C iota type	0.510876	0.718203	0.272578	1.29608
_IGS[+80]TIFGER	A0A1B0GRP7;Q3UYN1;Q544R1;Q9Z2Y8	Pyridoxal phosphate-binding protein (Fragment);Uncharacterized protein;Proline synthetase co-transcribed;Pyridoxal phosphate homeostasis protein	0.406996	0.3133	0.190782	1.0315
_GDVMST[+80]AC[+57]GTPGYVAPEVLAQKPYSK	B1AW58;Q3TDM2;Q3UH04;Q8BW96	Calcium/calmodulin-dependent protein kinase ID;Uncharacterized protein;Uncharacterized protein;Calcium/calmodulin-dependent protein kinase type 1D	0.628158	0.753831	0.404578	0.807407
_ET[+80]PSC[+57]PKPVQDTQPPESPVENSEQLLQTNSGAVAR	Q8VCF0	Mitochondrial antiviral-signaling protein	1.36229	0.975986	0.655368	0.879369
_S[+80]PEEDQEPIISHQKPGK	Q8CB77	Elongin-A	1.05139	1.36399	1.32912	0.948807
_KPS[+80]DEEFAVRK	D3Z0V2	Rho guanine nucleotide exchange factor 7 (Fragment)	0.970967	0.580188	0.268168	0.73598
_HSS[+80]IS[+80]PVRLPLNSSLGAELSR	Q14AX6	Cyclin-dependent kinase 12	2.34139	2.78563	0.822818	1.73697
_KEQKPFT[+80]PASPVQSTPSKPSDK	P51125;Q8CE80	Calpastatin	0.890457	0.822561	0.805501	0.42016
_IGPPS[+80]PGDDDEEAAVAAAAGVPAAAAGATGDLASAQLGGAPNR	O70494	Transcription factor Sp3	0.603646	0.553032	0.288716	0.768343
_EPTPS[+80]IAS[+80]DISLPIATQELR	Q3TZZ7	Extended synaptotagmin-2	0.459867	0.574686	0.376268	2.24874
_LLSSSDDDANILSS[+80]PTDR	A6PW47;Q99K74	Mediator of RNA polymerase II transcription subunit 24	1.66252	1.98045	0.949567	1.94597
_QHRES[+80]GEGEEEVADSAR	B1AX98;E9PV22;Q505F5	Leucine rich repeat containing 47;Leucine-rich repeat-containing protein 47;Leucine-rich repeat-containing protein 47	1.72803	2.71314	1.28319	1.5871
_REEQTDTS[+80]DGESVTHHIR	P36916	Guanine nucleotide-binding protein-like 1	1.03075	0.945889	0.52363	0.557017
_TAS[+80]FSESRADEVAPAKK	Q3V117	ATP-citrate synthase	2.1447	1.10656	0.383185	0.824299
_RPNEDS[+80]DEDEEKGAVVPPVHDIYR	Q3TV86;Q3TXN6;Q99LI7	Uncharacterized protein (Fragment);Uncharacterized protein (Fragment);Cleavage stimulation factor subunit 3	1.09681	0.799465	0.379424	0.628479
_SNSSDAPGEES[+80]S[+80]SETEKEIPVEQK	Q6PCP0;Q9JIK5	DEAD (Asp-Glu-Ala-Asp) box polypeptide 21;Nucleolar RNA helicase 2	2.70366	4.28323	1.14163	2.57266
_KIS[+80]VVSATK	Q80TU6	MKIAA0670 protein (Fragment)	1.80627	0.533254	0.741542	0.757651
_GKS[+80]SPKENPDDSEVPSSSGIDSAK	Q3TMP1	General transcription factor IIIC, polypeptide 3	1.10024	1.22587	0.550815	0.953167
_SLDS[+80]PTSSPGAGAR	Q6PGG2	GEM-interacting protein	0.592024	0.350497	0.204209	0.804599
_ALEEGDGSVSGSS[+80]PR	A0A0R4IZZ6;Q6ZQ03	Formin-binding protein 4	0.701984	0.825291	0.546277	1.36044
_KET[+80]ESEAEDDNLDDLER	A2A8V8;A2A8V9;E9PUK6	Serine/arginine repetitive matrix protein 1	3.35969	2.59129	1.19196	2.53108
_KPKVEEEDTGDPFGFDS[+80]DDESLPVSSK	Q65Z40	Wings apart-like protein homolog	7.60964	5.43185	1.76787	1.88697
_TS[+80]PGRADLPGSSSTFTK	A0A1L7NR37;D3Z080	Arg/Abl-binding protein 2;Sorbin and SH3 domain-containing protein 2	0.668867	0.319384	0.163165	0.610987
_DVAPPMEEEIVPGNDTTS[+80]PK	P27546	Microtubule-associated protein 4	0.617999	0.322385	0.103026	0.581987
_GGGGS[+80]GQDNGLEGLGSDGR	A2RS68;Q62376	Small nuclear ribonucleoprotein 70 (U1);U1 small nuclear ribonucleoprotein 70 kDa	1.28745	1.21672	0.302385	1.60601
_YS[+80]PPRDDDKVDNQAK	A0A087WNZ7;G5E870	E3 ubiquitin-protein ligase TRIP12	0.545976	0.931419	0.835594	0.884102
_QGPVSHSATQQPVTADKQQSHDPVS[+80]PR	E9Q020;E9Q4Y9;E9Q5D5;Q924H7	WW domain-containing adapter protein with coiled-coil	1.77029	1.5077	0.52274	0.469114
_ASS[+80]EPEVC[+57]KVPK	B9EIV6;Q6BCL1	PML-RAR alpha-regulated adaptor molecule 1;PML-RARA-regulated adapter molecule 1	2.49681	1.67063	1.24367	3.14024
_LFGT[+80]SPAAEVTPSPPEPAPALEAPAR	Q5U3K5	Rab-like protein 6	2.66753	4.14292	1.58981	2.22938
_QSLS[+80]SADNLEPDVQGHQVAAR	A2A5R2	Brefeldin A-inhibited guanine nucleotide-exchange protein 2	0.55519	0.514714	0.252329	0.614838
_ILGQQS[+80]PEKK	B2RXT8;B2RY61;F8VPQ2	Arid4a protein;AT rich interactive domain 4A (RBP1-like);AT-rich interactive domain 4A (RBP1-like)	1.12788	1.27288	1.44488	2.24522
_IDLDKELQQDPEERLS[+80]PER	E9PX53;E9QPR5;F6V294;Q3TLM9;Q8K2V1	Serine/threonine-protein phosphatase 4 regulatory subunit 1;Serine/threonine-protein phosphatase 4 regulatory subunit 1;Serine/threonine-protein phosphatase 4 regulatory subunit 1 (Fragment);Uncharacterized protein;Serine/threonine-protein phosphatase 4 regulatory subunit 1	0.723742	0.57069	0.298371	0.812477
_KLSS[+80]AMSAAK	P14152	Malate dehydrogenase, cytoplasmic	0.340889	0.218948	0.113895	0.324839
_S[+80]LVGTPYWMAPELISR	Q8BTW9	Serine/threonine-protein kinase PAK 4	0.906451	1.47554	0.413311	2.2027
_Y[+80]LFNQLFGEEDADQEVSPDRADPEAAWEPTEAEAR	Q9Z1F9	SUMO-activating enzyme subunit 2	0.63664	0.301923	0.108051	0.566005
_LLRS[+80]SADSLPGPISR	Q91W39	Nuclear receptor coactivator 5	0.736326	0.946806	0.277729	2.08198
_AVS[+80]ETEDLQGPR	A0A140LI56;A0A140LIM2;A0A140LJF3;Q9DCH6	AN1-type zinc finger protein 6 (Fragment);AN1-type zinc finger protein 6 (Fragment);AN1-type zinc finger protein 6 (Fragment);AN1-type zinc finger protein 6	0.61132	0.916076	1.16049	1.251
_RKVMDS[+80]DEDDADY	D3Z7Q5;P56812;Q564F6	Programmed cell death protein 5;Programmed cell death protein 5;MCG128907	5.02566	3.08606	0.900072	1.86962
_SKT[+80]PPPPPQTVQAK	B2RUG9;E9QLQ9	Adenomatosis polyposis coli;Adenomatous polyposis coli protein	0.68603	0.537999	0.367544	0.680435
_YRS[+80]PEPDPYLSYR	A0A1L1SST3;O35492	Dual-specificity protein kinase CLK3 (Fragment);Dual specificity protein kinase CLK3	2.15532	2.35982	1.74754	4.34016
_TPFQVEHVAQLLTGS[+80]PELK	Q9DAR7	m7GpppX diphosphatase	0.986109	1.40354	1.00711	0.71555
_QGS[+80]PTPALPEK	A0A087WQS0;A0A1D5RM59;E9Q0S6	Tensin 1	0.549829	0.96045	0.627875	0.892851
_SAS[+80]C[+57]GSPLSGNTGEGTSR	A0A068BD34;G3UZ21;Q61193	Ral guanine nucleotide dissociation stimulator-like 2;Ral guanine nucleotide dissociation stimulator-like 2 (Fragment);Ral guanine nucleotide dissociation stimulator-like 2	1.25475	0.622928	0.364773	1.47567
_APYS[+80]PTTSK	A0A0R4J0M9;Q80T83;Q8CDG3	Deubiquitinating protein VCIP135;MKIAA1850 protein (Fragment);Deubiquitinating protein VCIP135	0.222794	0.61885	0.749184	0.740104
_AAAAGLGHPS[+80]SPGGSEDGPPISGDEDTAR	A0A0R4J1A7;Q62431	AT-rich interactive domain-containing protein 3A	1.02976	0.85585	0.30811	0.895215
_QSARPST[+80]PEPDC[+57]TQLEPTGD	Q60949	TBC1 domain family member 1	0.537921	0.437314	0.165022	0.864687
_SYLEGSS[+80]DTQLK	Q8R4Z6;Q9JJY4	DEAD-box corepressor DP103 alpha;Probable ATP-dependent RNA helicase DDX20	0.510909	1.3184	0.841895	1.31225
_KSTSSS[+80]PAPTQTLPNSITQR	H3BL37;O08784	Treacle protein	4.59153	5.20941	1.30458	1.786
_FGS[+80]SPQRDPNWIGDR	Q8K3W3	Protein CASC3	1.27764	1.12296	0.419299	1.17074
_IGST[+80]IFGER	A0A1B0GRP7;Q3UYN1;Q544R1;Q9Z2Y8	Pyridoxal phosphate-binding protein (Fragment);Uncharacterized protein;Proline synthetase co-transcribed;Pyridoxal phosphate homeostasis protein	0.390664	0.311673	0.205169	0.986667
_APLLSEPASAVPT[+80]SPFR	A0A286YCV9;E9Q4K7;Q6A029	Kinesin family member 13B;Kinesin family member 13B;MKIAA0639 protein (Fragment)	1.53803	1.14803	1.15787	1.12742
_T[+80]WC[+57]GSPPYAAPELFEGK	E9PU87;F6U6U5;Q6P4S6	Serine/threonine-protein kinase SIK3;Serine/threonine-protein kinase SIK3 (Fragment);Serine/threonine-protein kinase SIK3	0.288479	0.835857	0.284556	1.46725
_VASAESC[+57]HSEQQEPS[+80]PTAER	Q8R2R3	Alpha- and gamma-adaptin-binding protein p34	1.18899	1.35104	1.24167	0.943044
_FAELPEFRPEEVLPSPTLQSLATS[+80]PR	Q924A2	Protein capicua homolog	1.31534	0.801221	0.302051	0.570011
_FAS[+80]ENDLPEWK	P34022	Ran-specific GTPase-activating protein	1.07221	0.861624	0.413733	1.90307
_SPS[+80]LEEGADAFISSPDIPGTSEETPEK	A2ATS4;G3X8X3;Q8BSM7	Large neutral amino acids transporter small subunit 3	0.328927	0.593144	0.452588	0.594474
_IHTTALTGQSPPLASGHQGEGDAPS[+80]VEPGATNIQQPS[+80]SPAPSTK	Q8BTI8	Serine/arginine repetitive matrix protein 2	2.13788	1.38374	0.494426	0.837301
_RSSSELS[+80]PEVVEK	Q8BTI8	Serine/arginine repetitive matrix protein 2	1.29637	0.799574	0.39984	1.30642
_TC[+57]DS[+80]PQNPVDFISGPVPDSPFPR	P52479	Ubiquitin carboxyl-terminal hydrolase 10	1.93121	2.24139	0.651424	2.1396
_EGPEPPEEVPPPT[+80]TPPAPK	G3UX48;Q5DTJ4;Q7TSC1	Protein PRRC2A;MKIAA4178 protein (Fragment);Protein PRRC2A	0.945581	0.934207	0.556449	0.662129
_MEDPGSVLS[+80]TAC[+57]GTPGYVAPEVLAQKPYSK	Q3TDH8	Uncharacterized protein	0.462476	0.23376	0.184608	0.609443
_GSGSS[+80]TSLSTVGSEGDPSPAC[+57]SASRPEPLPEPPIR	D3Z5N8;E9QKB6;G5E8T4;Q6KAU7	Pleckstrin homology domain-containing family G member 2;Pleckstrin homology domain-containing family G member 2;Pleckstrin homology domain containing, family G (With RhoGef domain) member 2, isoform CRA_a;Pleckstrin homology domain-containing family G member 2	2.08671	1.41935	0.282222	1.02356
_SAT[+80]LSSTESTASGMQDEVR	B2RRE0;Q9WTQ5	A kinase (PRKA) anchor protein (Gravin) 12;A-kinase anchor protein 12	1.15962	0.39877	0.129032	0.912608
_SPPDQSAVPNT[+80]PPST[+80]PVKLEEDLPQEPTSR	Q8K232;Q9QYC0	Adducin 1 (Alpha);Alpha-adducin	0.985782	0.967541	0.431591	0.960736
_AEAPPLQREDSGT[+80]FSLGK	Q9WTX2	Interferon-inducible double-stranded RNA-dependent protein kinase activator A	1.02975	1.00347	0.42564	1.40119
_AKQPVIGDQNS[+80]DS[+80]DEMLAVLK	Q61687	Transcriptional regulator ATRX	3.46813	1.75838	0.665649	2.21043
_EFITGDVEPTDAES[+80]AWHSENEEEDKLAGDMK	A2RSB1;B7ZNL2;Q78ZA7;Q8C1W9	Nucleosome assembly protein 1-like 4;Nap1l4 protein;Nucleosome assembly protein 1-like 4;Uncharacterized protein	0.819255	0.37396	0.274235	0.453058
_GSYGS[+80]DPEEEEYRQQLAAHSK	Q9Z0U1	Tight junction protein ZO-2	0.966036	0.556292	0.282312	1.09231
_IHIDPESQDC[+57]SPAT[+80]SR	A8Y5C3;P70271;Q5SWV3	PDZ and LIM domain protein 4 (Fragment);PDZ and LIM domain protein 4;PDZ and LIM domain protein 4	0.339862	0.192745	0.149586	0.478798
_IVETINS[+80]DSDSEFGIPK	Q64511	DNA topoisomerase 2-beta	1.11248	1.13559	0.707795	1.86043
_GGGT[+80]PDANSLAPPGK	Q3V113;Q80V76	Pygopus 2	0.700819	0.492875	0.182013	0.681947
_SLVSPIPS[+80]PTGTISVPNSC[+57]PASPR	P42128	Forkhead box protein K1	0.664078	0.613846	0.211285	0.812632
_RTS[+80]PAPDILSLPEDPC[+57]LGPR	S0DHL8	Capping protein, Arp2/3 and myosin-I linker protein 2	0.83354	0.326358	0.110712	0.907418
_MS[+80]PHLLPESDVNEQSSSK	Q8K205;Q9D4G5	Processing of 1, ribonuclease P/MRP family, (S. cerevisiae);Processing of precursor 1, ribonuclease P/MRP family, (S. cerevisiae)	2.86087	2.7896	0.541465	0.69677
_QGGILYSM[+16]LT[+80]NARQPSVATQAPR	Q53ZY9;Q61066	Adrenal hypoplasia congenita-like protein;Nuclear receptor subfamily 0 group B member 1	1.57129	1.7792	0.811952	2.26372
_LKQLS[+80]VPASDEEDEVPAPIPR	Q5RL55	ATP-binding cassette, sub-family F (GCN20), member 1	10.9688	7.36142	1.07905	4.2318
_HSLPSGLGLSET[+80]QITSHGFDSTK	A2RSX9;E9Q3G5;G5E8V9	ADP-ribosylation factor-interacting protein 1	0.810424	0.856225	0.243692	0.389674
_AFHAALRNS[+80]PINTK	Q9D898	Actin-related protein 2/3 complex subunit 5-like protein	0.954905	1.0895	0.65258	0.744231
_ADAPDAGAQS[+80]DSELPSYHQNDVSLDR	Q8R0M4	Gbf1 protein (Fragment)	0.834083	0.947489	0.423153	0.926206
_ESHAASNDSDS[+80]ELEDASDPLSSSDASALHR	G3X9Q3;Q3TBD2	Histocompatibility (Minor) HA-1, isoform CRA_a;Rho GTPase-activating protein 45	0.708945	0.248636	0.0778785	0.521937
_AAKPC[+57]PTEASPPAASPSGDS[+80]S[+80]PPATAPYDPR	Q6ZPZ3	Zinc finger CCCH domain-containing protein 4	2.07574	1.83719	0.767775	1.22857
_GRPPAEKLS[+80]PNPPNLTK	A0A0R4J170;Q3TKT4	Transcription activator BRG1	1.10847	1.27611	0.801105	1.05385
_S[+80]RTPPSAPSQSR	Q8BTI8	Serine/arginine repetitive matrix protein 2	1.09999	0.940417	0.943291	1.09203
_LTLS[+80]DGES[+80]GEEKPTKPK	Q61687	Transcriptional regulator ATRX	1.31785	1.41152	0.863055	1.0562
_S[+80]VSEAALAQPEGLLGTDTLK	E9Q4M2;P54310	Hormone-sensitive lipase	0.89192	0.692586	0.232329	0.547739
_EKSPPDQSAVPNTPPS[+80]TPVKLEEDLPQEPTSR	Q8K232;Q9QYC0	Adducin 1 (Alpha);Alpha-adducin	0.772491	0.606077	0.292421	0.535415
_TSSTC[+57]SNES[+80]LNAGGTPVTPR	E0CX53;E9Q6Q8;F6SUV7;H7BX82;Q8BYJ6	TBC1 domain family member 4;TBC1 domain family member 4;TBC1 domain family member 4 (Fragment);TBC1 domain family member 4 (Fragment);TBC1 domain family member 4	0.486606	0.677333	0.531332	1.41224
_SISPS[+80]ALQDLLR	A0A0U1RQB6;F8VPR5;P45481;Q8QZV8	CREB-binding protein;CREB-binding protein;CREB-binding protein;CREB-binding protein (Fragment)	1.00598	0.632598	0.124736	0.697259
_MIFEGPNKLS[+80]PR	A5HLW0;A5HLW1;B2RX07;F6UFZ5;G3X9Z4;Q69ZY3	PCF11 (Fragment);PCF11 (Fragment);Cleavage and polyadenylation factor subunit homolog (S. cerevisiae);PCF11 cleavage and polyadenylation factor subunit (Fragment);Cleavage and polyadenylation factor subunit homolog (S. cerevisiae);MKIAA0824 protein (Fragment)	3.0411	3.2495	1.57381	1.29694
_YSDVEVPASVTGHSFASDGDS[+80]GTC[+57]SPLR	Q8K232;Q9QYC0	Adducin 1 (Alpha);Alpha-adducin	2.19979	2.30397	1.28705	1.4908
_AAADDGEEPKS[+80]EPETK	P28352;Q544Z7	DNA-(apurinic or apyrimidinic site) lyase	0.248786	0.231995	0.189223	0.333704
_ARVDHGAEIITQS[+80]PSR	P20357	Microtubule-associated protein 2	1.24818	0.587448	0.15037	0.65612
_DAPTS[+80]PASVASSSSTPSSK	E0CXS2;E0CXS9;E0CXU1;E0CY14;E0CY76;F6TS96;F8WIE2;Q08122;Q3TY99;Q80TC1	Transducin-like enhancer protein 3;Transducin-like enhancer protein 3;Transducin-like enhancer protein 3;Transducin-like enhancer protein 3;Transducin-like enhancer protein 3 (Fragment);Transducin-like enhancer protein 3 (Fragment);Transducin-like enhancer protein 3;Transducin-like enhancer protein 3;Transducin-like enhancer protein 3;MKIAA1547 protein (Fragment)	1.08106	0.625771	0.275251	0.85264
_TES[+80]PSESC[+57]PVKGSVR	Q65Z40	Wings apart-like protein homolog	9.54406	6.03881	1.62951	4.89262
_GAILSEEELAAMS[+80]PTAAAVAK	F6ZDS4;Q7M739	Nucleoprotein TPR;Nuclear pore complex-associated intranuclear coiled-coil protein TPR	1.60194	2.17538	1.08355	1.99889
_RPVT[+80]PPSQTPAR	Q9JHE7	Protein TSSC4	1.27259	1.43651	0.905372	0.895073
_RS[+80]PS[+80]PAPPPPPPPPPPR	A2A8V8;A2A8V9;E9PUK6	Serine/arginine repetitive matrix protein 1	1.92453	3.25703	0.931526	2.08016
_SAS[+80]PYHGFTIVNR	Q91YD3	mRNA-decapping enzyme 1A	0.386551	0.358859	0.222673	0.781547
_SGSSSPDSEIT[+80]ELKFPSISQD	P70698	CTP synthase 1	2.41422	1.61018	0.276305	1.39634
_S[+80]PAAFTSPPIGTVTPALK	F6VR84;Q3TJ78;Q3U8V1;Q3UDD3;Q571G8;Q8BG81;Q8C713	Polymerase delta-interacting protein 3 (Fragment);Uncharacterized protein (Fragment);Uncharacterized protein;Polymerase delta-interacting protein 3;MKIAA1649 protein (Fragment);Polymerase delta-interacting protein 3;Uncharacterized protein	1.32143	1.04805	0.748443	0.932706
_DSRPLS[+80]PVLHLVK	Q3UDH4;Q80ZX0	Uncharacterized protein (Fragment);Sec24-related gene family, member B (S. cerevisiae)	0.105915	0.114836	0.154811	0.32098
_SGSTS[+80]PLGFGR	A0A0R4J0B3;Q3U350;Q3UFT4;Q6PB82;Q80TT3	Serine/threonine-protein kinase ULK1;Uncharacterized protein;Uncharacterized protein;Serine/threonine-protein kinase ULK1;MKIAA0722 protein (Fragment)	1.44434	1.51577	1.13976	1.21125
_GIPLPTGDT[+80]SPEPELLPGDPLPPPK	Q3THA0;Q544H0;Q9Z1D1	Eukaryotic translation initiation factor 3 subunit G	0.85755	1.43377	0.795713	1.14967
_S[+80]APASPNHAGVLSAHSSGAQTPESLSR	Q3UCQ1	Forkhead box protein K2	1.47129	2.22776	1.19461	0.659774
_AKQPVIGDQNS[+80]DSDEMLAVLK	Q61687	Transcriptional regulator ATRX	5.01559	3.71265	1.69724	4.00487
_MNS[+80]LTFKK	A2A9M4;A2A9M5;Q8R1A4	Dedicator of cytokinesis protein 7	0.812137	0.488732	0.261311	0.936263
_ETPSC[+57]PKPVQDTQPPESPVENS[+80]EQLLQTNSGAVAR	Q8VCF0	Mitochondrial antiviral-signaling protein	1.35837	0.969803	0.653485	0.878163
_LSRQPS[+80]IELPSMAVASTK	P19973	Lymphocyte-specific protein 1	1.11523	0.155623	0.0282401	0.648229
_QSS[+80]TADAPEAQHEPGITITEWK	F7DF70;Q7TSH2;Q80WB7	Phosphorylase b kinase regulatory subunit (Fragment);Phosphorylase b kinase regulatory subunit beta;Phosphorylase b kinase regulatory subunit (Fragment)	0.54792	0.495777	0.224029	0.71508
_GLNLDGTPALSTLGGFS[+80]PAS[+80]KPSSPR	Q52KE7	Cyclin-L1	3.28433	3.1883	0.870401	2.87475
_ALETMAEQTTDVVHS[+80]PSTDTTPGPDTEAALAK	P27546	Microtubule-associated protein 4	1.06496	0.520432	0.10123	0.552088
_IVS[+80]GSPISTPSPSPLPR	B9EKJ4;Q3TUF7	Yeats2 protein;YEATS domain-containing protein 2	0.6453	0.891366	0.391051	0.809941
_VTS[+80]TPQKPQAEQEENR	A2ATQ5;B7ZNX2;P53995	Anaphase-promoting complex subunit 1;Anaphase promoting complex subunit 1;Anaphase-promoting complex subunit 1	0.588981	1.5002	2.72423	1.28392
_KQT[+80]PPASPSPQPIEDRPPS[+80]S[+80]PIYEDAAPFK	Q60598;Q8BNA5;Q921L6	Src substrate cortactin;Uncharacterized protein;Cortactin, isoform CRA_a	0.532964	1.22511	0.714424	1.52248
_SQS[+80]PS[+80]PPPLPEDLEKAPVVLQPEQIVSEEETPPPLLTK	Q80TU6	MKIAA0670 protein (Fragment)	1.61817	0.906417	0.271081	1.86869
_VGT[+80]PTRPC[+57]PPPPGK	H3BK65;P42567;Q80ZL3	Epidermal growth factor receptor substrate 15;Epidermal growth factor receptor substrate 15;Epidermal growth factor receptor pathway substrate 15	0.644372	0.829695	1.20803	0.957112
_KETTSGTTAEPVKNNS[+80]PAPPQPAPVK	Q14AX6	Cyclin-dependent kinase 12	0.929925	0.871242	0.637331	0.68849
_ELAGVLPQVHGSWES[+80]LNEDWSTPPASVR	Q91W92	Cdc42 effector protein 1	0.42549	0.339477	0.263459	0.673809
_VDIIT[+80]EEMPENALPSDEDDKDPNDPYR	O54774	AP-3 complex subunit delta-1	1.58128	0.830261	0.34122	0.605142
_DIDLFGS[+80]DEEEEDKEAAR	A0A0R4J1E2;E9QN08;P57776;Q80T06	Elongation factor 1-delta;Elongation factor 1-delta (Fragment);Elongation factor 1-delta;Elongation factor 1-delta	0.978085	1.88518	1.00961	1.29687
_RTS[+80]LPC[+57]IPR	B2RR84;Q9Z0X4	Phosphodiesterase;cGMP-inhibited 3',5'-cyclic phosphodiesterase A	0.630351	0.204866	0.236994	0.609687
_TNS[+80]GISSASGGSTEPTTPDSERPAQALLR	A2ACC6;A2ACC7;B2RRF1;E9Q0J2;F8WHN4;Q8BQZ4	Ral GTPase-activating protein subunit beta;Ral GTPase-activating protein subunit beta (Fragment);B230339M05Rik protein;Ral GTPase-activating protein subunit beta;Ral GTPase-activating protein subunit beta;Ral GTPase-activating protein subunit beta	0.869246	1.01282	0.521394	0.844788
_TAS[+80]ETRSEGSEYEEIPKR	G3UX48;Q5DTJ4;Q7TSC1	Protein PRRC2A;MKIAA4178 protein (Fragment);Protein PRRC2A	2.09619	1.87402	0.523733	0.943855
_SSS[+80]C[+57]ESLGAQLPAAR	B8JJF6;Q9Z2D1	MCG16810, isoform CRA_b;Myotubularin-related protein 2	0.734818	0.577866	0.197463	0.719625
_TQS[+80]APLPQSTLAQLVIQQQHQQFLEK	A0A0R4J1F3;A0A1B0GRH0;A0A1B0GSB5;A0A1B0GSE4;A0A1B0GSQ5;A0A1B0GT67;Q99N13	Histone deacetylase 9;Histone deacetylase;Histone deacetylase 9;Histone deacetylase;Histone deacetylase;Histone deacetylase;Histone deacetylase 9	1.02696	0.61265	0.289375	0.301819
_IES[+80]TPENHLGLPSALR	Q8BHB3	Lymphocyte transmembrane adapter 1	0.562661	0.682561	0.291893	0.999931
_DGGS[+80]PPLLEK	Q8CGN4	BCL-6 corepressor	1.39886	1.65454	1.13452	1.96808
_SGPT[+80]SDNEEEDDEEDGSYLHPSLFASK	Q3USH5	Splicing factor, suppressor of white-apricot homolog	2.7148	5.30814	3.87426	5.62875
_SPFPGS[+80]PEQTK	E9Q156;Q9EP82	tRNA (guanine-N(7)-)-methyltransferase non-catalytic subunit WDR4	1.09323	1.84401	1.16162	1.52783
_ALSGS[+80]ATLVSSPK	Q3T9T1	Transmembrane and coiled-coil domains protein 2	1.75848	4.26107	5.32154	4.1153
_RINSSGKESPGSS[+80]EFFQEAVSHGK	Q32P49;Q5UAK0	Mesoderm induction early response 1 homolog (Xenopus laevis);Mesoderm induction early response protein 1	0.600576	0.510278	0.762698	0.413793
_SFS[+80]VEREPQENNSNYPDEPWR	A2AFI8;B1AV20;B9EI38;Q3UHE9;Q3UHF8;Q80XA6	RalBP1-associated Eps domain-containing protein 2;RalBP1-associated Eps domain-containing protein 2 (Fragment);RalBP1-associated Eps domain-containing protein 2;Uncharacterized protein (Fragment);Uncharacterized protein;RalBP1-associated Eps domain-containing protein 2	1.00074	1.21852	0.451892	1.40416
_LSSLTAPVGEKS[+80]PDSTSPSYSTR	Q3TB00;Q3UGE1;Q8BUB5;Q8C0C3;Q8K2L8	Uncharacterized protein (Fragment);Uncharacterized protein;Uncharacterized protein;Trafficking protein particle complex subunit 12;Trafficking protein particle complex subunit 12	0.84095	0.929697	0.388258	0.784101
_LTHSLST[+80]SNITAIPEKK	O35618;Q3UTC9;Q99L86	Protein Mdm4;Protein Mdm4;Mdm4 protein	1.42164	1.44054	0.695567	0.517839
_AGS[+80]EIGSASPEEQPDGSASPVEMQDEGSEELQETC[+57]EPLPPFLLK	Q6ZPJ3	(E3-independent) E2 ubiquitin-conjugating enzyme UBE2O	1.54468	0.951777	0.299888	1.07184
_MPTQS[+80]DEEKSPSPTAEDPR	Q3TY62;Q3UII8;Q924K8	Uncharacterized protein;Metastasis-associated protein MTA3;Metastasis-associated protein MTA3	0.823016	1.35072	0.511462	0.914483
_REEQTDT[+80]SDGESVTHHIR	P36916	Guanine nucleotide-binding protein-like 1	0.908343	0.841994	0.474132	0.515739
_EAEDS[+80]DS[+80]DDNIKR	A0A1D5RLV0;Q8C1D8	Protein IWS1 homolog	0.67565	0.664477	0.4054	0.86886
_NSATFKS[+80]FEDR	A2AUD5;Q3TAI4;Q9CYZ2	Tumor protein D54;Tumor protein D52-like 2, isoform CRA_c;Tumor protein D54	1.38936	0.943904	0.325722	0.862319
_DRGGDTS[+80]DTESSIIIRR	E9Q4Y0;E9QA05;O35892;Q3UKD8;Q8BNW8;Q8C405;Q8C9H3	Nuclear autoantigen Sp-100;Nuclear autoantigen Sp-100;Nuclear autoantigen Sp-100;Uncharacterized protein;Uncharacterized protein (Fragment);Nuclear autoantigen Sp-100;Uncharacterized protein	5.20248	1.74833	0.357019	1.95217
_VS[+80]PEVGSADVASIAQK	Q6PGL7	WASH complex subunit 2	0.517555	0.356045	0.281855	1.02226
_LVSESASEDEDSAS[+80]NGPAEILLDGLSSENPYGAR	Q8C2G3	Uncharacterized protein	2.78411	3.91168	0.679031	3.17164
_LLQDSSS[+80]PVDLAK	A6P3E3;E9PV80;Q61026;Q7TPU7;Q8BN74	Glucocorticoid receptor interacting protein 1;Nuclear receptor coactivator 2;Nuclear receptor coactivator 2;Ncoa2 protein;Uncharacterized protein	0.75546	0.797666	0.475629	0.804936
_KLEKEEEEGISQESS[+80]EEEQ	P17095;Q3TVP0;Q566K0	High mobility group protein HMG-I/HMG-Y;MCG120563, isoform CRA_a;High mobility group AT-hook 1	0.594185	0.278334	0.122442	1.18501
_MS[+80]PPVFPEDQLAK	O54839	Eomesodermin homolog	1.34692	0.327169	0.289399	1.4702
_STSAPQMS[+80]PGSSDNQSSSPQPAQQK	A0A0G2JDV6;A0A0H2UH17;Q80X50;Q8BJ53	Ubiquitin associated protein 2-like, isoform CRA_g;Ubiquitin associated protein 2-like, isoform CRA_b;Ubiquitin-associated protein 2-like;Uncharacterized protein	2.3224	1.47945	0.537976	0.853463
_SDNEETLGRPAQPPNAGESPHS[+80]PGVEDAPIAK	Q8C7S2;Q8CD09;Q9ERG0	Uncharacterized protein;Uncharacterized protein;LIM domain and actin-binding protein 1	0.701383	0.365617	0.15292	0.365953
_SQDATVS[+80]PGS[+80]EQSEKSPGPIVSR	H3BKM2;Q80YV2	Nuclear-interacting partner of ALK	3.76722	4.1475	2.03354	2.54833
_TWT[+80]LC[+57]GTPEYLAPEIILSK	P05132	cAMP-dependent protein kinase catalytic subunit alpha	0.507954	0.485364	0.322497	1.83045
_STFS[+80]LPEEEEEPEPLVFAEQPSVK	F8WJF7;H3BK82;H3BLQ3;Q922B6	E3 ubiquitin-protein ligase TRAF7;E3 ubiquitin-protein ligase TRAF7 (Fragment);E3 ubiquitin-protein ligase TRAF7 (Fragment);E3 ubiquitin-protein ligase TRAF7	1.07406	1.36532	0.690277	2.40551
_IRT[+80]SPTFR	P62751;Q4V9X9;Q5M9M5	60S ribosomal protein L23a;Rpl23a protein (Fragment);MCG10806	1.14326	0.809613	0.686212	1.04514
_IHNVGS[+80]PLK	P54276;Q8C2N9	DNA mismatch repair protein Msh6;Uncharacterized protein	1.35287	2.3222	2.55032	1.74672
_YDFEPYVSNNSWS[+80]PIMR	G3X9Q3;Q3TBD2	Histocompatibility (Minor) HA-1, isoform CRA_a;Rho GTPase-activating protein 45	1.00453	0.553228	0.188454	1.85333
_SIS[+80]FPEVPR	E3VVQ8	Supervillin muscle-specific isoform	1.04268	0.252389	0.329187	1.73
_SAS[+80]FNTDPYVR	Q8CGT9;Q8CJG0	Argonaute 2 protein (Fragment);Protein argonaute-2	1.03874	1.28639	1.01298	1.30131
_SLS[+80]PGVSR	Q80TU6	MKIAA0670 protein (Fragment)	0.793446	0.580488	0.644049	1.23195
_SLVSPIPSPTGTIS[+80]VPNSC[+57]PASPR	P42128	Forkhead box protein K1	0.693911	0.683663	0.24595	0.793526
_SLS[+80]ASPALGSTK	A2A9P0;P58058;Q3TN62;Q3UGI1	NAD kinase (Fragment);NAD kinase;Uncharacterized protein;Uncharacterized protein	1.55964	0.494695	0.416753	0.731057
_VS[+80]SPVLETVQQR	Q8BTI8	Serine/arginine repetitive matrix protein 2	1.02179	0.849831	0.47671	1.6593
_DSSLGPGRGEGPPTPPSQPPLS[+80]PKK	Q9ES52	Phosphatidylinositol 3,4,5-trisphosphate 5-phosphatase 1	1.23031	1.17156	0.924355	1.31334
_RQIS[+80]EDVDGPDNR	B2RSC8;P46935	E3 ubiquitin-protein ligase;E3 ubiquitin-protein ligase NEDD4	0.856134	0.642059	0.268085	0.993339
_EQIMGPPIT[+80]PVK	F8WJE0;Q60710	Deoxynucleoside triphosphate triphosphohydrolase SAMHD1	0.636172	1.11124	0.949382	1.34221
_TS[+80]SEDNLYLAVLR	Q05CR3	Plec1 protein (Fragment)	1.64419	1.04931	0.568283	1.36911
_TPPST[+80]PPAT[+80]ANLSADDDFQNTDLR	F8WJE0;Q60710	Deoxynucleoside triphosphate triphosphohydrolase SAMHD1	0.50253	0.403657	0.198194	1.07827
_S[+80]FDNLTTTC[+57]ENMVPLASR	B1ATD4;B1ATD5;M0QW74;Q66I45;Q8K296;R4GML8	Myotubularin-related protein 3 (Fragment);MCG9626, isoform CRA_b;MCG9626, isoform CRA_c;Mtmr3 protein;Myotubularin-related protein 3;Myotubularin-related protein 3 (Fragment)	0.838063	0.504544	0.216218	1.07669
_YSDVEVPASVTGHSFASDGDSGTC[+57]S[+80]PLR	Q8K232;Q9QYC0	Adducin 1 (Alpha);Alpha-adducin	2.19979	2.30397	1.28705	1.4908
_ESEAQDSVSRGS[+80]DDSVPVISFK	E9QMX4;Q8BLK9	Ribosomal protein S6 kinase delta-1	0.623625	0.425273	0.221489	0.902851
_YDIPATAATATS[+80]PTPNPVPSVPANPPK	Q61191	Host cell factor 1	0.455702	0.871025	0.508876	0.8835
_IIEQPEC[+57]S[+80]SPVIETER	Q80V94	AP-4 complex subunit epsilon-1	0.770024	0.939349	0.455424	1.23157
_RGS[+80]GDTSSLIDPDTSLSELR	A0A0G2JDR6;A0A0G2JEF6;A0A0G2JEP4;A0A0G2JFV5;A0A0G2JGZ1;A0A0R4J169;A0A1L1SQW1;A0A1L1SSC0;A0A1L1SVG1;E9QN52;Q91WK0	Leucine-rich repeat flightless-interacting protein 2 (Fragment);Leucine-rich repeat flightless-interacting protein 2 (Fragment);Leucine-rich repeat flightless-interacting protein 2;Leucine-rich repeat flightless-interacting protein 2;Leucine-rich repeat flightless-interacting protein 2 (Fragment);Leucine-rich repeat flightless-interacting protein 2;Leucine-rich repeat flightless-interacting prote…	0.69656	0.52773	0.239936	0.932631
_LKSEGT[+80]TPEKNAASQQDAVTEGAMPAATGK	Q3U2W2;Q7TPV4	MYB binding protein (P160) 1a, isoform CRA_b;Myb-binding protein 1A	3.83791	4.94791	1.18495	1.09143
_S[+80]GTPPRPGSVTNMQADEC[+57]TATPQR	Q8BTI8	Serine/arginine repetitive matrix protein 2	1.64912	0.733839	0.358415	0.975759
_RNSS[+80]S[+80]PVSPASVPGQR	Q8K3X4	Interferon regulatory factor 2-binding protein-like	0.621917	0.335075	0.101354	0.714791
_TGTGSPFAGNSPAREGEQDAGS[+80]LKDVFK	Q6ZPZ3	Zinc finger CCCH domain-containing protein 4	5.16239	3.24255	0.503336	1.42019
_T[+80]STFC[+57]GTPEFLAPEVLTDTSYTR	P70268	Serine/threonine-protein kinase N1	0.777825	0.654156	0.279459	2.25663
_ALGSSVNC[+57]GDPS[+80]PEKK	Q8VID5	ATP-dependent DNA helicase Q5	3.04505	3.47312	2.47088	2.53211
_ILSDVT[+80]HSAVFGVPASK	Q3UHJ0	AP2-associated protein kinase 1	1.19233	0.775787	0.441173	0.862525
_GIPLPTGDTS[+80]PEPELLPGDPLPPPK	Q3THA0;Q544H0;Q9Z1D1	Eukaryotic translation initiation factor 3 subunit G	0.856444	1.43273	0.791287	1.14775
_SFSLASSGNSPIS[+80]QR	G5E8A0;Q8CI95	Oxysterol-binding protein;Oxysterol-binding protein-related protein 11	0.716614	0.949531	0.572432	1.09059
_SIFREES[+80]PLR	A0A087WQA0;F8WI22;Q3UDL9;Q3UR37;Q8K019	Bcl-2-associated transcription factor 1;Bcl-2-associated transcription factor 1;Uncharacterized protein (Fragment);Uncharacterized protein (Fragment);Bcl-2-associated transcription factor 1	1.34959	1.08848	0.961193	2.32732
_YSDVEVPASVTGHSFASDGDSGTC[+57]SPLRHS[+80]FQK	Q8K232;Q9QYC0	Adducin 1 (Alpha);Alpha-adducin	1.25027	0.83207	0.609658	0.585263
_FADQHVPGS[+80]PFSVK	B9EKP5	Filamin, alpha	1.46988	0.802672	0.275777	0.754444
_AGSS[+80]PTQGAQNEAPR	Q80U46;Q9EPQ8	MKIAA0292 protein (Fragment);Transcription factor 20	0.925229	0.726116	0.437987	0.989527
_RGGGSGGGDES[+80]EGEEVDED	O35295	Transcriptional activator protein Pur-beta	1.02312	0.822741	0.35377	1.80124
_ERS[+80]PALKS[+80]PLQSVVVR	Q569Z6	Thyroid hormone receptor-associated protein 3	5.07477	4.97099	3.59698	3.92506
_ANTLSHFPVEC[+57]PAPPEPAQS[+80]SPGVSQR	Q60949	TBC1 domain family member 1	0.962469	1.23587	0.572765	0.761303
_DNFFQVFS[+80]PVFER	E9Q9H3;P54103;Q3TTG9	DnaJ homolog subfamily C member 2;DnaJ homolog subfamily C member 2;Uncharacterized protein (Fragment)	1.85796	3.76028	0.700976	5.23303
_SPGLYAIGYEEC[+57]IERPLS[+80]PDVER	Q6NZR2	Myb/SANT-like DNA-binding domain-containing protein 2	0.814052	1.05013	0.571463	0.971086
_YS[+80]PS[+80]QNSPIHHIPSR	A0A087WQA0;F8WI22;Q3UDL9;Q3UR37;Q8K019	Bcl-2-associated transcription factor 1;Bcl-2-associated transcription factor 1;Uncharacterized protein (Fragment);Uncharacterized protein (Fragment);Bcl-2-associated transcription factor 1	0.403807	1.17797	1.9664	1.50364
_AQTLPTSVVTITSES[+80]SPGKR	Q62261	Spectrin beta chain, non-erythrocytic 1	0.636704	0.409739	0.251418	0.809287
_T[+80]PESFLGPNAALVDLDSLVSRPGPTPPGSK	Q80VP1	Epsin-1	0.516762	0.402363	0.259192	1.06001
_IEDVGS[+80]DEEDDSGK	P11499;Q71LX8	Heat shock protein HSP 90-beta;Heat shock protein 84b	0.372359	0.629736	0.489908	1.11128
_KLS[+80]GDLEAGAPK	H3BL37;O08784	Treacle protein	8.23529	8.59846	3.11056	3.67636
_SLDAEPSVPSAAKPS[+80]SPEK	B9EIG6;D3YUW8;D3YUX1;Q0VGT3;Q3TSQ2;Q8BZH4	Pogo transposable element with ZNF domain;Pogo transposable element with ZNF domain;Pogo transposable element with ZNF domain;Pogo transposable element with ZNF domain;Uncharacterized protein;Pogo transposable element with ZNF domain	0.640178	0.789044	0.803254	1.21538
_DRT[+80]PPLLYR	Q0VBL3;Q3THK4;Q3TLX0;Q571M7;Q66JP8;Q6PGG1;Q7TT82	RNA-binding motif protein 15;Uncharacterized protein (Fragment);Uncharacterized protein (Fragment);MKIAA4257 protein (Fragment);Rbm15 protein (Fragment);Rbm15 protein (Fragment);Rbm15 protein (Fragment)	1.14949	1.19541	0.58794	1.27592
_ERSPALKS[+80]PLQSVVVR	Q569Z6	Thyroid hormone receptor-associated protein 3	3.58348	3.50551	2.84872	2.88776
_KEDESQTEDPSTS[+80]PSPGTR	A0A1Y7VJA2;E9PVP4;P70429	Ena/VASP-like protein (Fragment);Ena/VASP-like protein;Ena/VASP-like protein	0.379593	0.467449	0.473668	0.687467
_NFS[+80]DNQLQEGK	Q9WVA4	Transgelin-2	0.628489	0.477111	0.263321	1.31378
_AASIQRTS[+80]APPSRPPPPR	D3Z6Q9;S4R270	Bridging integrator 2	9.16979	3.90456	0.547951	3.26403
_IVET[+80]INSDSDS[+80]EFGIPKK	Q64511	DNA topoisomerase 2-beta	1.65395	1.37282	0.683622	1.82677
_GHPSAGAEEEGGS[+80]DGSAAEAEPR	Q8CIJ3;Q8JZQ9	Eukaryotic translation initiation factor 3 subunit B	0.834979	0.749375	0.328586	0.89973
_GIPLPT[+80]GDTSPEPELLPGDPLPPPKEVINGNIK	Q3THA0;Q544H0;Q9Z1D1	Eukaryotic translation initiation factor 3 subunit G	3.09924	2.47252	0.744476	3.01747
_LT[+80]LSDGES[+80]GEEKPTKPK	Q61687	Transcriptional regulator ATRX	1.24694	1.2196	0.725933	1.05929
_KPSPTPGS[+80]LPGEGTLQSLTC[+57]LIGEK	A0A0R4J1L0;D3Z3U5;D3Z3U6;G3X9X7;O54967	Activated CDC42 kinase 1	0.859109	1.05753	0.673426	1.00979
_GSET[+80]GSETHESDLAPSDK	G3UX48;Q5DTJ4;Q7TSC1	Protein PRRC2A;MKIAA4178 protein (Fragment);Protein PRRC2A	0.825846	0.735057	0.604024	0.76254
_TIDLGAAAHY[+80]TGDKASPDQNASTHTPQSSAKPSVPSSK	Q3UPG6;Q5SUH6;Q5SUH7;Q99KN9	Uncharacterized protein;Clathrin interactor 1;Clathrin interactor 1;Clathrin interactor 1	0.964094	1.17704	0.931249	0.365957
_GRRS[+80]PVLLPK	D3Z390;Q3TBD4;Q921C5	Bicaudal D homolog 2 (Drosophila), isoform CRA_a;Uncharacterized protein;Protein bicaudal D homolog 2	2.53869	1.98244	0.542863	1.20766
_LLEPLDLS[+80]GGDEDEGEAAGGPR	O70349;Q3TE28;Q3TW36;Q6NZR5;Q8CDP6	MCG15924, isoform CRA_a;Uncharacterized protein (Fragment);Uncharacterized protein;Superkiller viralicidic activity 2-like (S. cerevisiae);Uncharacterized protein	0.810369	1.05441	0.464573	0.902397
_SQS[+80]PS[+80]PPPLPEDLEK	Q80TU6	MKIAA0670 protein (Fragment)	0.264078	0.155215	0.228152	1.24878
_AGSEIGSASPEEQPDGSAS[+80]PVEMQDEGSEELQETC[+57]EPLPPFLLK	Q6ZPJ3	(E3-independent) E2 ubiquitin-conjugating enzyme UBE2O	1.52818	0.944773	0.295952	1.06531
_IDSEIS[+80]PK	A2APY6;Q3V1V3	ESF1, nucleolar pre-rRNA processing protein, homolog (S. cerevisiae);ESF1 homolog	0.179193	0.481057	0.411278	0.348738
_TST[+80]FC[+57]GTPEFLAPEVLTETSYTR	G3UXH4;G3UZM9;Q8BWW9	Serine/threonine-protein kinase N2	1.09904	1.2551	0.489452	2.68261
_SLS[+80]PSHLTEDR	E9Q784	Zinc finger CCCH domain-containing protein 13	1.42041	1.03817	0.797376	2.21923
_NIGS[+80]GFVPR	G3UWY2;Q07174;Q3U086;Q3UEB8	Mitogen-activated protein kinase kinase kinase 8;Mitogen-activated protein kinase kinase kinase 8;Uncharacterized protein;Mitogen-activated protein kinase kinase kinase 8	0.47347	0.369791	0.100861	0.986415
_EGTT[+80]QQLQTTSPKPLVQQPILPVVK	E9PYZ7	RNA-binding protein 26	1.62054	2.5246	1.77129	0.984839
_TLVHSS[+80]SDGHIDPQHTAGK	B1ASY9;Q571K4	Mitogen-activated protein kinase kinase kinase 7 interacting protein 3;TGF-beta-activated kinase 1 and MAP3K7-binding protein 3	1.42156	1.58959	1.44542	0.787557
_EMPGS[+80]NIES[+80]SPEVEERPAVLSALDQSQSQPSK	Q8BTI8	Serine/arginine repetitive matrix protein 2	2.56353	1.71348	0.517619	1.88234
_EAAAVGSSSKDERS[+80]PQNLSHAVEEALK	F8WJD4;Q80X82	Symplekin	0.999635	0.696998	0.529915	0.50838
_SGS[+80]IIGSR	Q3THA6;Q8BL97	MCG17902, isoform CRA_a;Serine/arginine-rich splicing factor 7	1.68523	0.791775	0.485813	1.78316
_ATS[+80]PPHLDGTSNPESTVPEKK	A0A068EW80;D3YXR5;D3Z3A6;Q60953	Promyelocytic leukemia;Protein PML;Protein PML;Protein PML	0.656053	0.412917	0.25696	0.475906
_TNLTSQSSATSLPGSPGS[+80]PGSPGSPGSPGSVPK	E9Q481;Q6P2K6	Serine/threonine-protein phosphatase 4 regulatory subunit 3A	1.40613	0.899769	0.275347	0.842894
_MS[+80]PTDPLDDEDTFK	Q3UJN6;Q3URU4;Q61216	Uncharacterized protein;Meiotic recombination 11 homolog A (S. cerevisiae), isoform CRA_c;Double-strand break repair protein MRE11	0.936824	1.16521	0.524148	1.61925
_AQTLPTSVVTITSESS[+80]PGKR	Q62261	Spectrin beta chain, non-erythrocytic 1	0.649833	0.42049	0.27246	0.809193
_RPDPDS[+80]DEDEDYERER	Q8JZX4	Splicing factor 45	2.86392	2.00988	0.790215	2.07509
_RLS[+80]QSDEDVIR	E0CYH4;Q8C6G8	WD repeat-containing protein 26	0.775439	0.843479	0.521166	1.09903
_ISQHGGSS[+80]TSLSSTK	A0A0G2JGQ6;A3KN70;Q8CHG1;Q9JLM7;Q9JLM8	Serine/threonine-protein kinase DCLK1;Dclk1 protein;MKIAA0369 protein (Fragment);Double cortin and calcium/calmodulin-dependent protein kinase-like 1, isoform CRA_c;Serine/threonine-protein kinase DCLK1	0.244623	0.119809	0.112646	0.355202
_SIS[+80]SPSMNR	A0A286YCV9;E9Q4K7;Q6A029	Kinesin family member 13B;Kinesin family member 13B;MKIAA0639 protein (Fragment)	1.3707	0.343565	0.237776	0.79975
_S[+80]VVGTPAYLAPEVLLNQGYNR	Q8BZ03	Serine/threonine-protein kinase D2	1.02994	0.820115	0.305487	1.04859
_SETS[+80]PVAPR	A0A0A6YWG7;E9QNQ4;Q6NXI4;Q8CHG7	Rap guanine nucleotide exchange factor 2;Rap guanine nucleotide exchange factor 2;Rapgef2 protein (Fragment);Rap guanine nucleotide exchange factor 2	0.320573	0.695067	0.326441	0.638413
_SLS[+80]PVAAPPLREPR	Q6PHZ5	Putative RNA-binding protein 15B	1.32378	0.974453	0.583176	1.41921
_RPSPDDDLT[+80]DEDNDDMQLQAQR	B2RSC8;P46935	E3 ubiquitin-protein ligase;E3 ubiquitin-protein ligase NEDD4	1.27472	0.89088	0.149739	0.638722
_LGLPLPSDISEPTVS[+80]PVISTVQPTPTSNQQK	Q3TWW5;Q61048	Uncharacterized protein;WW domain-binding protein 4	1.73002	1.04823	0.493229	0.940977
_EPAESAAVAHEQPPGGTGGADPGRPPGAVC[+57]PES[+80]PGPGPPLTLGGVDPGK	Q924A2	Protein capicua homolog	0.480496	0.522476	0.242236	0.509509
_GSETGS[+80]ETHESDLAPSDK	G3UX48;Q5DTJ4;Q7TSC1	Protein PRRC2A;MKIAA4178 protein (Fragment);Protein PRRC2A	0.824182	0.745707	0.605736	0.763637
_TAS[+80]EGSEAETPEAPKQPAKK	I3PQW3;Q05CL8	LARP7;La-related protein 7	1.31008	0.591035	0.316908	0.573332
_LGLGT[+80]LSSSLSR	Q6ZPE2	Myotubularin-related protein 5	0.719569	0.924238	0.341001	1.20264
_QADLSFSS[+80]PVEMK	Q9Z204	Heterogeneous nuclear ribonucleoproteins C1/C2	1.7214	1.8833	0.262021	1.58289
_LSGS[+80]GPAELAELSAGEDDELESEPVSK	Q1HDU4;Q3TIR9;Q78T58;Q8QZW8	ArhGAP9;Uncharacterized protein;Uncharacterized protein;Rho GTPase-activating protein 9	0.442223	0.219872	0.11548	0.785034
_S[+80]LLDASEEAIKK	Q64727	Vinculin	0.20652	0.254666	0.210696	0.567712
_AIAEGISELSADLLQGEEGEPSSADFGS[+80]SER	A2AB59	Rho GTPase-activating protein 27	0.856007	0.553944	0.151566	0.59235
_LEGDSDDLLEDSDS[+80]EEHSR	A0A1S6GWH3;A0A1S6GWH6;O88738;S4R1L5;S4R2P8	Uncharacterized protein;Uncharacterized protein;Baculoviral IAP repeat-containing protein 6;Baculoviral IAP repeat-containing protein 6;Baculoviral IAP repeat-containing protein 6	0.337071	0.703063	0.343142	0.678795
_EGASLLSHSPGTSSQSQPC[+57]S[+80]PKPVR	P59114;Q3UC00;Q542C3	Phosphorylated CTD-interacting factor 1;Uncharacterized protein (Fragment);RIKEN cDNA F730014I05	0.644878	0.538779	0.251696	0.321296
_VNHEPEPASGAS[+80]PGATIPK	O08539;Q6P1B9	Myc box-dependent-interacting protein 1;Bin1 protein	0.699488	0.444923	0.174294	0.636178
_FAELPEFRPEEVLPSPT[+80]LQSLATSPR	Q924A2	Protein capicua homolog	1.30226	0.791713	0.312913	0.587275
_FILQDLGSDVIPEDDEERGELYDDVDHPAAVSS[+80]PQR	Q3UND0	Src kinase-associated phosphoprotein 2	2.13225	1.77962	0.912341	1.19194
_GSGPQPSPVSSQDS[+80]SPR	Q8BLR5	PH and SEC7 domain-containing protein 4	0.819906	0.30118	0.154033	0.967387
_RGPEVEGS[+80]PVSEALR	E9Q2N1;Q921C3	Bromodomain and WD repeat-containing protein 1 (Fragment);Bromodomain and WD repeat-containing protein 1	1.35722	1.35827	0.615218	1.69628
_FAVLNDS[+80]DKS[+80]DDEASSC[+57]NDQLKGDVK	D2CGM4;Q8R5F7	Melanoma differentiation-associated protein 5;Interferon-induced helicase C domain-containing protein 1	3.73936	3.85557	1.14207	1.61602
_SVPT[+80]ETSEGSPGATPPPHAPR	A2A7B5;B9EKQ3	PR domain-containing 2, with ZNF domain;Prdm2 protein	0.896792	0.597076	0.337004	1.03801
_RPHT[+80]PTPGIYMGRPTYGSSR	F8WJG3;P62996	Transformer-2 protein homolog beta	0.847843	1.05513	0.323123	1.44023
_LSS[+80]ESHHGGSPIHWVLPAGMSAK	D6RG95;E9Q5K9	YTH domain-containing protein 1	0.67431	0.733571	0.234415	0.683344
_EVDQDDEENS[+80]EEDEMDSGTMVR	Q9JI11	Serine/threonine-protein kinase 4	1.18202	0.195994	0.0380702	0.865879
_DIIRQPS[+80]EEEIIK	Q62048	Astrocytic phosphoprotein PEA-15	0.648071	0.385712	0.165971	0.787018
_KHLFSS[+80]TENLAAR	A0A1B0GRJ0;E9Q8L9	Rab11 family-interacting protein 1	0.935945	0.828047	0.637055	0.597187
_KEQKPFTPAS[+80]PVQSTPSKPSDK	P51125;Q8CE80	Calpastatin	0.754009	0.674041	0.640459	0.370116
_HGS[+80]GPNIILTGDSSPGFSK	Q3U182	CREB-regulated transcription coactivator 2	0.594071	0.594527	0.214207	0.55812
_TTS[+80]PATDAGHVQETSEPSLQALESR	Q8R010	Aminoacyl tRNA synthase complex-interacting multifunctional protein 2	1.97747	2.32231	1.46101	1.68916
_S[+80]PLPGEPQRPK	O54786	DNA fragmentation factor subunit alpha	0.169885	0.152353	0.0612224	0.385517
_HLQPTPEPQS[+80]PTEPPAWGSSIVK	A6H8H2	DENN domain-containing protein 4C	0.335706	0.796817	0.325558	0.794267
_ERESSTNNSVS[+80]PSESLR	E0CXS2;E0CXS9;E0CXU1;E0CY14;E0CY76;F6TS96;F8WIE2;Q08122;Q3TY99;Q80TC1	Transducin-like enhancer protein 3;Transducin-like enhancer protein 3;Transducin-like enhancer protein 3;Transducin-like enhancer protein 3;Transducin-like enhancer protein 3 (Fragment);Transducin-like enhancer protein 3 (Fragment);Transducin-like enhancer protein 3;Transducin-like enhancer protein 3;Transducin-like enhancer protein 3;MKIAA1547 protein (Fragment)	0.932021	0.542587	0.272268	0.711969
_EIITEEPS[+80]EEEADMPKPK	Q6PCP0;Q9JIK5	DEAD (Asp-Glu-Ala-Asp) box polypeptide 21;Nucleolar RNA helicase 2	2.66765	2.75341	0.894946	0.910979
_VGVAEGS[+80]PVSR	A0A0R4J257;B2RUP2	Protein unc-13 homolog D	0.897627	0.725877	0.531829	0.833436
_ALEKPVLAEPQEPAASVDTAGPEPSC[+57]S[+80]PAAGAAVLSQR	Q3TKH5;Q9CYA6	Uncharacterized protein (Fragment);Zinc finger CCHC domain-containing protein 8	0.994253	1.06917	0.862736	0.907876
_ESHAAS[+80]NDS[+80]DS[+80]ELEDASDPLSSSDASALHR	G3X9Q3;Q3TBD2	Histocompatibility (Minor) HA-1, isoform CRA_a;Rho GTPase-activating protein 45	0.927324	0.517839	0.139083	0.965817
_STPSHGSVSSLNSTGSLS[+80]PK	Q60902	Epidermal growth factor receptor substrate 15-like 1	0.771997	0.662538	0.393903	0.827164
_EIKPSERPLS[+80]PK	F6WMJ3;Q8K4I3	Rho guanine nucleotide exchange factor 6	0.492871	0.304514	0.178526	0.602588
_SNST[+80]EHLLDAASGATEEPTEATLGR	Q9JID9	SH2B adapter protein 2	1.11672	0.68879	0.4344	1.47492
_S[+80]PNELVDDLFK	Q3KQQ1;Q3UVN5;Q9CZ44	Nsfl1c protein (Fragment);Uncharacterized protein;NSFL1 cofactor p47	0.723753	0.390746	0.134661	1.21806
_DMS[+80]PSAETEAPLAK	P27546	Microtubule-associated protein 4	0.540971	0.256042	0.121415	0.434006
_ADSSSGGGPVFSSTGILEQGLSPGDS[+80]SPPKPK	E9QAJ9;Q3UIA2	Rho GTPase-activating protein 17	1.92183	1.73745	0.458403	0.583548
_SES[+80]LSNC[+57]SIGKK	P59672;Q3UHP6	Ankyrin repeat and SAM domain-containing protein 1A;Ankyrin repeat and SAM domain containing 1	0.731857	0.563333	0.398949	0.701901
_SQS[+80]SEGVSSLSSSPSNSLETQSQSLSR	Q6NWW1;Q80TU3;Q9ES00	Ubiquitination factor E4B, UFD2 homolog (S. cerevisiae);MKIAA0684 protein (Fragment);Ubiquitin conjugation factor E4 B	1.66388	1.55224	0.574306	1.51665
_SQS[+80]PEDLSGVQEVFQTSGHNK	E9PVX6	Proliferation marker protein Ki-67	2.00769	3.93014	5.12266	5.7932
_VDNLTYRTS[+80]PDTLRR	Q62093	Serine/arginine-rich splicing factor 2	1.8617	1.06149	0.612948	1.50737
_ALEEGDGSVSGS[+80]SPR	A0A0R4IZZ6;Q6ZQ03	Formin-binding protein 4	0.693342	0.777919	0.531234	1.33705
_DLDLEPLS[+80]DLEEGLEESR	Q3UXZ9;Q3UZ11	Lysine-specific demethylase 5A;Uncharacterized protein (Fragment)	0.19878	0.442834	0.17764	1.99553
_ETVFT[+80]KSPYQEFTDHLVK	P25444;Q3TL20;Q3TLE5;Q3TXS9;Q58EU3	40S ribosomal protein S2;Uncharacterized protein;Uncharacterized protein;Uncharacterized protein;MCG12811, isoform CRA_b	0.751887	1.61954	0.716559	1.09707
_GAT[+80]DHRLPSST[+80]DKEVVDTLSNGSETDGDDTPR	Q3TB00;Q3UGE1;Q8BUB5;Q8C0C3;Q8K2L8	Uncharacterized protein (Fragment);Uncharacterized protein;Uncharacterized protein;Trafficking protein particle complex subunit 12;Trafficking protein particle complex subunit 12	2.06619	0.93531	0.336116	0.989974
_ESS[+80]PSHGLLK	A0A0R4J0M9;Q80T83;Q8CDG3	Deubiquitinating protein VCIP135;MKIAA1850 protein (Fragment);Deubiquitinating protein VCIP135	0.914064	0.866995	0.649681	0.664739
_SNSSDAPGEESSSET[+80]EKEIPVEQK	Q6PCP0;Q9JIK5	DEAD (Asp-Glu-Ala-Asp) box polypeptide 21;Nucleolar RNA helicase 2	1.61972	2.07191	0.753021	1.00154
_SPQPVC[+57]S[+80]PAGSDGTPK	Q6KCD5	Nipped-B-like protein	0.949268	0.656906	0.766495	1.02766
_EQASPGETDPQS[+80]PAAIVQDLLELC[+57]GK	Q3UH06	Ras-responsive element-binding protein 1	1.67161	1.45694	0.230137	3.22457
_S[+80]LEDVKPR	A0A0A0MQ79;Q3TLH4;S4R294;S4R2J9	Protein PRRC2C	1.64638	1.6338	0.949721	1.12964
_MEDPGSVLST[+80]AC[+57]GTPGYVAPEVLAQKPYSK	Q3TDH8	Uncharacterized protein	0.496579	0.264497	0.218525	0.621744
_ASGPES[+80]PLQGPR	F8WJ40;O08550	Histone-lysine N-methyltransferase;Histone-lysine N-methyltransferase 2B	1.71925	2.07831	1.89506	2.72413
_QGDETPSTNNGS[+80]DDEKTGLK	A2AWA9;B2RRC5	Rab GTPase-activating protein 1;RAB GTPase activating protein 1	0.691134	0.423696	0.256607	1.21666
_HSS[+80]SSPVSGTMDKPVDLSTR	Q9ERU9	E3 SUMO-protein ligase RanBP2	0.466432	1.27494	0.79672	0.445644
_AHT[+80]PTPGIYMGRPTHSGGGGGGGGGGGGGGGGGGR	A0A0N4SVC2;E9QP00	Transformer-2 protein homolog alpha	1.04681	1.09024	0.314429	0.668
_TGQGDAPLT[+80]PPTPVDLDLDWVLGK	Q5SUR0	Phosphoribosylformylglycinamidine synthase	0.402363	0.258202	0.0985535	1.0659
_IHS[+80]PIIR	Q3UH70;Q9ESU6	Bromodomain-containing protein 4	1.04371	0.954383	1.5413	1.29681
_TSST[+80]C[+57]SNESLNAGGTPVTPR	E0CX53;E9Q6Q8;F6SUV7;H7BX82;Q8BYJ6	TBC1 domain family member 4;TBC1 domain family member 4;TBC1 domain family member 4 (Fragment);TBC1 domain family member 4 (Fragment);TBC1 domain family member 4	0.462102	0.590038	0.45225	1.23587
_FAELPEFRPEEVLPS[+80]PTLQS[+80]LATSPR	Q924A2	Protein capicua homolog	1.7022	1.23448	0.414986	1.23188
_LVSESASEDEDS[+80]ASNGPAEILLDGLSSENPYGAR	Q8C2G3	Uncharacterized protein	2.78063	3.90678	0.678477	3.16831
_TDS[+80]TSDGRPAWMR	Q9JHU4	Cytoplasmic dynein 1 heavy chain 1	0.707336	0.588909	0.177313	0.799678
_S[+80]RSGEGEVSGLLRK	Q5EBP9;Q62318	Tripartite motif-containing 28;Transcription intermediary factor 1-beta	2.9267	2.43347	0.833909	2.07472
_ASSFS[+80]GISVLTR	B9EHE8;E9Q9Q2	R3hdm1 protein;R3H domain-containing 1	1.44472	1.16198	0.695052	1.17867
_SSS[+80]AEFSAAAAPGSALVR	A0A1W2P6K6;Q5DU37;Q811D4	Zinc finger FYVE domain-containing protein 26 (Fragment);Zinc finger FYVE domain-containing protein 26;Zfyve26 protein (Fragment)	0.669183	0.401279	0.172183	0.788602
_KISGTT[+80]ALQEALKEK	Q9Z0H8	CAP-Gly domain-containing linker protein 2	2.18047	1.1493	0.457972	1.14465
_LARADS[+80]DGDLS[+80]ENDDGAGDLR	Q059U9;Q9DBR0	A kinase (PRKA) anchor protein 8;A-kinase anchor protein 8	2.5078	3.63415	0.97075	2.43108
_IVETINSDS[+80]DSEFGIPK	Q64511	DNA topoisomerase 2-beta	1.112	1.13509	0.70779	1.85962
_DDKHGS[+80]YENAVHSGALDD	P11983	T-complex protein 1 subunit alpha	0.699411	0.409184	0.138558	0.704924
_SFS[+80]APAAHAYGHETPLR	A0A087WQS0;A0A1D5RM59;E9Q0S6	Tensin 1	0.34784	0.365779	0.21742	0.328111
_SENMS[+80]PVLR	Q61160;Q8CD57	FAS-associated death domain protein	0.675332	0.490616	0.28115	0.566379
_GKSS[+80]PKENPDDSEVPSSSGIDSAK	Q3TMP1	General transcription factor IIIC, polypeptide 3	1.11202	1.21592	0.536568	0.958853
_RTS[+80]FSFQK	Q8BKH7	Target of rapamycin complex 2 subunit MAPKAP1	0.868773	0.348105	0.269675	0.39559
_IDIS[+80]PSTFR	Q569Z6	Thyroid hormone receptor-associated protein 3	1.50566	1.609	1.15646	3.33959
_FVSVVPQYQPS[+80]VSSAGSRR	Q6A0D4	Raftlin	1.41572	0.902532	0.50107	0.869477
_GAEDYPDPPLPHSYS[+80]SDR	A0A1L7NR37;D3Z080	Arg/Abl-binding protein 2;Sorbin and SH3 domain-containing protein 2	0.356782	0.124029	0.0960736	0.835633
_FKGDRPPC[+57]S[+80]PSR	G3UXA6;G8JL74	Polypyrimidine tract-binding protein 3	0.858484	1.09926	0.468903	1.18945
_RS[+80]YSSPDITQALQEEEKR	A2AI52;Q3UQ26;Q3UZ62;Q80U87	Ubiquitin carboxyl-terminal hydrolase 8;Uncharacterized protein (Fragment);Uncharacterized protein;Ubiquitin carboxyl-terminal hydrolase 8	1.2151	0.837696	0.423222	0.778273
_ALS[+80]AGNIDDALQC[+57]YSEAIK	Q3THQ5;Q60864	Uncharacterized protein;Stress-induced-phosphoprotein 1	1.23168	1.65957	0.648061	1.77231
_SS[+80]SAPNVHINTIEPVNIDDLIR	Q9JJU6	B-Raf protein (Fragment)	1.2248	1.3514	0.636603	0.769765
_SMLQT[+80]PPDQNLSGSKS[+80]PC[+57]PQK	Q8BTI8	Serine/arginine repetitive matrix protein 2	4.51198	2.98221	0.858027	1.81385
_DSVPAS[+80]PGVPAADFPAETEQSKPSKK	Q01320	DNA topoisomerase 2-alpha	1.60127	3.35482	4.44443	2.07016
_KVQIPVSHPDPEPVS[+80]DNEDDS[+80]YDEEVHDPR	B9EHJ3	Tight junction protein ZO-1	1.34209	1.34948	0.75597	0.773515
_EFIT[+80]GDVEPTDAESAWHSENEEEDKLAGDMK	A2RSB1;B7ZNL2;Q78ZA7;Q8C1W9	Nucleosome assembly protein 1-like 4;Nap1l4 protein;Nucleosome assembly protein 1-like 4;Uncharacterized protein	0.806639	0.398522	0.294773	0.458218
_ERDTSPDKGELVSDEEEDT[+80]	Q3U0J8	TBC1 domain family member 2B	0.777755	0.618342	0.403804	1.12092
_EGITPWAS[+80]FKK	B2RRE0;Q9WTQ5	A kinase (PRKA) anchor protein (Gravin) 12;A-kinase anchor protein 12	0.893345	0.296322	0.121719	0.463516
_RPLRPAS[+80]PEPATTR	Q3U300;Q9Z2F6	B-cell leukemia/lymphoma 3;B-cell lymphoma 3 protein homolog	0.971248	0.69935	0.442084	0.393788
_S[+80]GDALTTVVVK	Q8BIZ6	Smad nuclear-interacting protein 1	2.44358	1.97857	1.17269	2.25128
_RPDAPAAS[+80]LSPPAAEPGHSGHR	Q8BIZ6	Smad nuclear-interacting protein 1	2.43823	2.63222	1.17495	1.39535
_LGEQGPEPGPTPPQTPT[+80]PPSTPPLAK	E9QAJ9;Q3UIA2	Rho GTPase-activating protein 17	0.837336	0.423083	0.127554	0.348896
_VGITS[+80]PVEKR	A0A0A0MQ73;Q6PDK2	Histone-lysine N-methyltransferase;Histone-lysine N-methyltransferase 2D	1.0259	0.890372	0.823259	0.982834
_TESILDKEDKVPMAGVGGTEGPEQLPAPC[+57]PSQTGS[+80]PPVGLIK	A0A0U1RPL0	Ataxin-2-like protein	0.697364	0.674607	0.311394	0.229912
_ESPRPPAAAEAPAGS[+80]DGEDGGRR	Q6ZQ58;Z4YJT3	La-related protein 1	1.73542	2.12429	0.981113	0.898068
_SSSS[+80]LLASPSHIAAK	Q3TZZ7	Extended synaptotagmin-2	0.476631	0.375241	0.47056	0.527128
_AGAVTSSASLSS[+80]PALAK	H3BL37;O08784	Treacle protein	2.14096	2.11627	0.736823	1.21678
_ATFMVGS[+80]YGPRPEEYEFLTPVEEAPK	Q61599	Rho GDP-dissociation inhibitor 2	0.782446	0.469272	0.22702	0.832007
_MERPGPGIKPGEVVATS[+80]PLPC[+57]KK	Q9JHU9	Inositol-3-phosphate synthase 1	0.898455	0.743359	0.447315	0.374345
_TDVSNFDEEFTGEAPTLS[+80]PPRDARPLTAAEQAAFR	P70268	Serine/threonine-protein kinase N1	2.30747	0.942805	0.218324	1.07377
_AKS[+80]IVFHR	P62827;Q3ULW0	GTP-binding nuclear protein Ran	1.28803	0.934203	0.511062	0.635499
_AAIPPPVYEEPDRPRSPTGPSNS[+80]FLANMGGTVAHK	Q8JZX4	Splicing factor 45	1.90333	1.0945	0.303721	0.519701
_SS[+80]SC[+57]ESLGAQLPAAR	B8JJF6;Q9Z2D1	MCG16810, isoform CRA_b;Myotubularin-related protein 2	0.76652	0.589716	0.199055	0.750501
_AGAEASEEVPQTSLSSARPGT[+80]PSDHQPQEATQFER	G3UWR2;Q6Y7W8	GRB10-interacting GYF protein 2	1.45193	1.64311	0.717443	0.828106
_AASS[+80]PDGFFWTQGSPKPR	E9QLH9	PEAK1-related kinase-activating pseudokinase 1	0.725374	0.421818	0.185172	0.93977
_RDSFDDRGPS[+80]LNPVLDYDHGSR	Q3TTX0;Q4FJT0;Q5BL18;Q6ZQ61;Q8K310	Uncharacterized protein;Matr3 protein;Matrin 3;MCG121979, isoform CRA_c (Fragment);Matrin-3	0.785994	0.371171	0.104208	0.501186
_KLSNGS[+80]IVPLEDSLNLIEVATEAPK	J3QM82;Q8BXA7	MCG16947;PH domain leucine-rich repeat-containing protein phosphatase 2	3.16781	2.68166	0.765176	3.2202
_HSSS[+80]SPVSGTMDKPVDLSTR	Q9ERU9	E3 SUMO-protein ligase RanBP2	0.461858	1.2697	0.79818	0.427409
_RPDAPAASLS[+80]PPAAEPGHSGHR	Q8BIZ6	Smad nuclear-interacting protein 1	2.29949	2.45839	1.15703	1.29886
_SGSIVELLAGGGSSC[+57]S[+80]PVLSR	G3X9H5;P42859	Huntingtin	1.09658	1.0784	0.642389	1.16292
_GGDVS[+80]PSPYSSSSWR	Q69ZA1	Cyclin-dependent kinase 13	2.69276	2.434	1.46464	4.64298
_LSLPGLLSQVS[+80]PR	Q920R0	Alsin	0.665519	1.30727	0.509229	1.25059
_DHS[+80]PTPS[+80]VFNSDEER	Q9D824	Pre-mRNA 3'-end-processing factor FIP1	1.0979	0.958212	0.84539	1.77994
_S[+80]PLSGIPVR	A0A0J9YTU3;Q5SXY1	Cytospin-B	2.03683	1.69922	2.40747	3.35202
_SAGSSS[+80]PEAGEDSDHEDGNYC[+57]PPVKR	Q9CT10	Ran-binding protein 3	1.37728	1.04311	0.522011	0.556481
_IRTS[+80]PTFR	P62751;Q4V9X9;Q5M9M5	60S ribosomal protein L23a;Rpl23a protein (Fragment);MCG10806	0.849777	0.765241	0.427483	0.883566
_GHPSAGAEEEGGS[+80]DGS[+80]AAEAEPR	Q8CIJ3;Q8JZQ9	Eukaryotic translation initiation factor 3 subunit B	0.982244	0.755659	0.410453	0.953038
_LAS[+80]VPAGGAVAVSAAPGSAAPAAGSAPAAAEEK	P99027	60S acidic ribosomal protein P2	2.28561	3.29528	1.20033	1.34422
_SAPVINNGS[+80]PTILGKR	E9PX23;F8WHY8;M1VB37;M1VHG1;M1VHG3;M1VHG6;M1VMF6;Q2KHS8;Q8K4B0	Metastasis-associated protein MTA1;Metastasis-associated protein MTA1;Metastasis-associated protein MTA1 isoform 7;Metastasis-associated protein MTA1 isoform 1;Metastasis-associated protein MTA1 isoform 6;Metastasis-associated protein MTA1 isoform 11;Metastasis-associated protein MTA1 isoform 9;Mta1 protein;Metastasis-associated protein MTA1	6.66376	6.21192	1.88997	3.57177
_VRHDLDAS[+80]PPR	Q8R149	BUD13 homolog	1.73928	1.253	0.853372	2.3461
_S[+80]PFEGAVTESQSLFSDNFR	A0A0R4J1K1;Q05BG1;Q3TMD4	CCR4-NOT transcription complex subunit 4;CCR4-NOT transcription complex subunit 4;Uncharacterized protein	1.46031	1.89129	0.627495	1.50354
_REPPPPQTLGAPGT[+80]PPQADSTR	Q5U4C3	Splicing factor, arginine/serine-rich 19	0.541858	0.540597	0.535853	1.45529
_KISGT[+80]TALQEALKEK	Q9Z0H8	CAP-Gly domain-containing linker protein 2	2.12084	1.12772	0.477431	1.12876
_TASET[+80]RSEGSEYEEIPKR	G3UX48;Q5DTJ4;Q7TSC1	Protein PRRC2A;MKIAA4178 protein (Fragment);Protein PRRC2A	2.09619	1.87402	0.523733	0.943855
_TGQGDAPLTPPT[+80]PVDLDLDWVLGK	Q5SUR0	Phosphoribosylformylglycinamidine synthase	0.402363	0.258202	0.0985535	1.0659
_SEWSDASQKS[+80]PVHVGETR	E9Q1U8;Q3TLF2;Q3V0H4;Q64127	Transcription intermediary factor 1-alpha;Uncharacterized protein;Uncharacterized protein;Transcription intermediary factor 1-alpha	0.393554	0.446731	0.312535	0.51195
_TVS[+80]PSTIR	A0A0R4J0M9;Q80T83;Q8CDG3	Deubiquitinating protein VCIP135;MKIAA1850 protein (Fragment);Deubiquitinating protein VCIP135	0.675375	0.728365	0.658628	0.875481
_KAVGSMPTAGS[+80]AGSVPENLNLFPEPGSK	Q7TN29	Stromal membrane-associated protein 2	1.35741	0.854211	0.420017	0.461627
_SNTPMGDKDDDDDDDADEKMQSS[+80]GIPDGGHIR	A2AN08	E3 ubiquitin-protein ligase UBR4	1.63272	0.638166	0.097742	0.390417
_YGGSVGSRSS[+80]PPATDPGPVPSSPSQEPPTKR	Q922Y1	UBX domain-containing protein 1	1.64761	1.09875	0.503812	0.814998
_TPTPST[+80]PGDTQPNTPAPVPPAEDGIKIEENSLKEEESTEGEK	E9QAS4;E9QAS5;Q5DTP7;Q6PDQ2	Chromodomain-helicase-DNA-binding protein 4;Chromodomain-helicase-DNA-binding protein 4;MKIAA4075 protein (Fragment);Chromodomain-helicase-DNA-binding protein 4	0.915392	0.874399	0.515123	0.76054
_ALS[+80]GSATLVSSPK	Q3T9T1	Transmembrane and coiled-coil domains protein 2	1.78954	4.34113	5.44543	4.26941
_DSTEAPKPES[+80]SPEPPPGQGR	A0A0G2JH17;K3W4P2;Q6P4S8	Integrator complex subunit 1	1.52527	1.56606	0.735059	1.73271
_SSAAAAAAAAAEGALLPQTPPS[+80]PR	A0A087WQ61;A0A087WQU0;Q8C134;Q9ERD6	Ras-specific guanine nucleotide-releasing factor RalGPS2	0.594095	0.389278	0.098823	0.668793
_RNSAPES[+80]ILLVPPTWPK	B5B2P6;B5B2P7;B5B2Q2;Q60591	Nuclear factor of activated T-cells c2 isoform IA-IIL-Xa;Nuclear factor of activated T-cells c2 isoform IB-IIL-Xa;Nuclear factor of activated T-cells c2 isoform IA-IIL-deltaXa;Nuclear factor of activated T-cells, cytoplasmic 2	0.86173	0.505783	0.228952	0.792635
_GS[+80]PHYFSPFRPY	F6RTE1;Q3TXM9;Q9D0B0	Serine/arginine-rich-splicing factor 9 (Fragment);Uncharacterized protein;Serine/arginine-rich splicing factor 9	1.2279	1.50852	0.462007	1.73142
_IYHLPDAES[+80]DEDEDFKEQTR	E9Q3V6;P42208	Septin-2	0.509284	0.467666	0.228694	0.624004
_SVS[+80]LQEPR	Q80WQ6	Inactive rhomboid protein 2	1.3481	0.837728	0.913279	1.38342
_LGS[+80]FGSITR	Q8VHX6	Filamin-C	0.757405	0.46825	0.449235	2.123
_SSSAPNVHINT[+80]IEPVNIDDLIR	Q9JJU6	B-Raf protein (Fragment)	1.2159	1.33953	0.657877	0.763919
_SGSALLQSQS[+80]STEDPKDEPTELKQDSEDLATHSSALK	A2AIR2;Q5DTM8	E3 ubiquitin-protein ligase BRE1A (Fragment);E3 ubiquitin-protein ligase BRE1A	1.16492	0.62662	0.299037	0.419118
_S[+80]GSPSDNSGAEEMEVSLAKPK	D3YXX3;D3Z783;P31750;Q8BS26	RAC-alpha serine/threonine-protein kinase (Fragment);RAC-alpha serine/threonine-protein kinase;RAC-alpha serine/threonine-protein kinase;Uncharacterized protein	0.869396	0.4813	0.167535	0.636544
_ESHAAS[+80]NDS[+80]DSELEDASDPLSSSDASALHR	G3X9Q3;Q3TBD2	Histocompatibility (Minor) HA-1, isoform CRA_a;Rho GTPase-activating protein 45	0.800408	0.331428	0.0790385	0.695562
_IALESVGQPEEQMES[+80]GNC[+57]SGGDDDWTHLSSK	Q64337	Sequestosome-1	2.47079	1.3483	0.323146	1.23077
_VNHEPEPAS[+80]GASPGATIPK	O08539;Q6P1B9	Myc box-dependent-interacting protein 1;Bin1 protein	0.633185	0.417704	0.163925	0.621651
_RT[+80]SPAPDILSLPEDPC[+57]LGPR	S0DHL8	Capping protein, Arp2/3 and myosin-I linker protein 2	0.833477	0.326333	0.110607	0.90735
_INHTVILDDPFDDPPDLLIPDRS[+80]PEPTK	Q9CXG3;Q9D3J1	Peptidyl-prolyl cis-trans isomerase-like 4;Uncharacterized protein	0.652253	0.835781	0.604589	0.908933
_T[+80]GSTSSKEDDYESDAATIVQK	A2AN08	E3 ubiquitin-protein ligase UBR4	1.26124	1.21508	0.509845	1.22063
_AAEEKEPAAPAS[+80]PAPS[+80]PVPSPTPAQPQK	A2AJI0;A2AJI1;A8Y5P4	MAP7 domain-containing protein 1	0.366011	0.27878	0.247748	0.391082
_ETPPSQDQSGS[+80]PSSHEDTSDSGPELR	E9Q0Y4;P46062;Q3U146;Q3UE96;Q3UV58;Q5DTP8;Q7TMS2	Signal-induced proliferation-associated protein 1;Signal-induced proliferation-associated protein 1;Uncharacterized protein;Uncharacterized protein;Uncharacterized protein;MKIAA4074 protein (Fragment);Sipa1 protein	0.31593	0.308573	0.288651	0.755615
_TSISDPPES[+80]PPLLPPREPVR	Q2M4G6;Q62245	Son of sevenless like-protein 1 (Fragment);Son of sevenless homolog 1	0.779466	0.617554	0.391892	0.617094
_SKS[+80]EEAHAEDSVMDHHFR	Q9CY58	Plasminogen activator inhibitor 1 RNA-binding protein	1.18878	0.782531	0.387735	0.296006
_TC[+57]S[+80]LPDLSK	B2RXQ4;B2RXX0;B7ZWK0;P51954;Q3UXI0;Q69Z74	Nek1 protein;Nek1 protein;Nek1 protein;Serine/threonine-protein kinase Nek1;Uncharacterized protein (Fragment);MKIAA1901 protein (Fragment)	1.33179	1.29657	0.827106	1.41905
_VDNARVS[+80]PEVGSADVASIAQK	Q6PGL7	WASH complex subunit 2	0.998384	0.544696	0.302766	1.07272
_AKVETPPLSAS[+80]PPQQRPPGPGTGDSAQTLPSLR	Q3U4M0;Q9EQN3	Uncharacterized protein;TSC22 domain family protein 4	0.857943	0.618751	0.355995	0.440623
_EAENTANQAGNES[+80]PVQELR	Q6NVE8	WD repeat-containing protein 44	0.840086	0.739894	0.419944	1.00896
_EMC[+57]EGLLEES[+80]DGEDEHEAGR	Q8BK35	Ribosome biogenesis protein NOP53	1.74662	1.65335	0.360604	0.504616
_AGSGEDPVLAPSGT[+80]PPPSIPPDETFGGR	A0A158SIT8;Q9DBD5	Proline, glutamic acid and leucine rich protein 1;Proline-, glutamic acid- and leucine-rich protein 1	0.480222	0.828438	0.39712	0.994295
_IQPQLPDEDGNHS[+80]DKEDEQPQVVVLK	Q8K039	Uncharacterized protein KIAA1143 homolog	0.803755	0.917131	0.569197	0.478293
_SWESSS[+80]PVDRPELEAASPTTR	H3BKM2;Q80YV2	Nuclear-interacting partner of ALK	1.91351	2.79022	0.981362	1.55164
_KT[+80]ASFGNILDVPEIVISGNGQPR	A2AP92;Q923A8	Mitogen-activated protein kinase kinase kinase 7;Map3k7 protein	2.88809	2.35758	0.85974	1.57806
_SPT[+80]GPSNSFLANMGGTVAHK	Q8JZX4	Splicing factor 45	0.71436	0.836343	0.413796	0.765962
_MLPHAPGVQMQAIPEDAVHEDS[+80]GDEDGEDPDKR	A0A0R4J008;P70288;Q3UXH8	Histone deacetylase;Histone deacetylase 2;Uncharacterized protein (Fragment)	1.40211	0.561852	0.207327	0.309532
_ETT[+80]SDPSRTPEEEPLNLEGLVAHR	A0A087WQS0;A0A1D5RM59;E9Q0S6	Tensin 1	0.296233	0.41966	0.280616	0.355505
_ANSTQEPSQQPASSGASPLSASEGPES[+80]PGSSRPAVAGLR	Q2Q7P0	ENH1	1.18375	1.08079	0.550535	0.566931
_SVEDEMDS[+80]PGEEPFYTGQGR	B1AUB9;B1AUC0;F7CDR2;Q02780;Q3UTK6;Q69ZJ5;Q6DI81	Nuclear factor 1;Nuclear factor 1;Nuclear factor 1 A-type (Fragment);Nuclear factor 1 A-type;Nuclear factor 1;Nuclear factor 1 (Fragment);Nuclear factor 1	0.885052	0.866308	0.395514	0.652213
_GRTWT[+80]LC[+57]GTPEYLAPEIILSK	P05132	cAMP-dependent protein kinase catalytic subunit alpha	1.33935	0.785136	0.382029	1.44182
_SLS[+80]FDPSLGLC[+57]ELR	P23804;Q3TVL4;Q569X0	E3 ubiquitin-protein ligase Mdm2;Uncharacterized protein;Mdm2 protein	1.62968	1.67743	0.359926	1.25638
_DERS[+80]PQNLSHAVEEALK	F8WJD4;Q80X82	Symplekin	0.375269	0.563179	0.572123	0.523859
_ISQHGGSST[+80]SLSSTK	A0A0G2JGQ6;A3KN70;Q8CHG1;Q9JLM7;Q9JLM8	Serine/threonine-protein kinase DCLK1;Dclk1 protein;MKIAA0369 protein (Fragment);Double cortin and calcium/calmodulin-dependent protein kinase-like 1, isoform CRA_c;Serine/threonine-protein kinase DCLK1	0.256608	0.128341	0.113853	0.365552
_IHT[+80]TALTGQSPPLASGHQGEGDAPSVEPGATNIQQPSSPAPS[+80]TK	Q8BTI8	Serine/arginine repetitive matrix protein 2	1.94416	1.30683	0.465455	0.855238
_QGDLDIT[+80]HSPSSGSEKTEDVPK	B2RSI3;Q2EMV9	Poly [ADP-ribose] polymerase;Poly [ADP-ribose] polymerase 14	1.42374	2.50533	1.67306	0.971705
_GSDDVLVSGEVPEC[+57]EVGHMS[+80]PR	E9Q6J5	Biorientation of chromosomes in cell division protein 1-like 1	1.30018	0.744632	0.314772	0.716519
_YSDVEVPASVTGHSFASDGDSGT[+80]C[+57]SPLR	Q8K232;Q9QYC0	Adducin 1 (Alpha);Alpha-adducin	2.19979	2.30397	1.28705	1.4908
_NYDPKVT[+80]PDPER	F8VQC1	Signal recognition particle subunit SRP72	2.25923	4.44612	1.94224	2.86086
_EPGSGT[+80]ESDT[+80]SPDFHNQENEPAQEDPEDLDGSVQGVKPQK	B1ASC8;Q2VPQ9;V9GX42;V9GXH6	Chromatin modification-related protein MEAF6 (Fragment);Chromatin modification-related protein MEAF6;Chromatin modification-related protein MEAF6;Chromatin modification-related protein MEAF6 (Fragment)	1.97408	1.06119	0.389755	1.23578
_GGSS[+80]GEELEDEEPVK	Q3UMU9	Hepatoma-derived growth factor-related protein 2	0.815305	0.522807	0.431727	1.7643
_GS[+80]AEGSSDEEGKLVIDEPAKEK	P51859	Hepatoma-derived growth factor	0.389928	0.404983	0.307763	0.293223
_EALNIIGDISTSTVSTPVPPPVDDTWLQNTSGHS[+80]PTPQR	G3X9G4;Q3TBU6;Q3TCR7	Dynamin-2;Uncharacterized protein;Dynamin-2	0.455762	0.536923	0.307691	0.220502
_GPAGSPC[+57]EEGDDVEEDGTSDLRDEASS[+80]VTR	G3X8T2;H3BIW0;Q0P678	RIKEN cDNA 5830416A07, isoform CRA_c;Zinc finger CCCH domain-containing protein 18;Zinc finger CCCH domain-containing protein 18	1.4915	1.2191	0.464891	1.10127
_KQSLY[+80]EEENFFSENQPFPSLK	B0R058;Q8C0L9	Glycerophosphocholine phosphodiesterase GPCPD1	0.516426	1.08112	0.762983	1.35442
_TS[+80]PC[+57]QSPTVPEYSAPSLPIRPSR	D3Z656	Synaptojanin-1	0.686186	0.809117	0.46386	0.74026
_HGGGGIVANLS[+80]EQS[+80]LKDGVDR	Q3UM45	Protein phosphatase 1 regulatory subunit 7	0.841346	0.74818	0.189683	0.628663
_IDST[+80]EVIYQPR	Q9WTK7	Serine/threonine-protein kinase STK11	0.582849	0.711401	0.400123	0.983651
_S[+80]IQEIQELDKDDESLRK	Q99PT1	Rho GDP-dissociation inhibitor 1	0.539756	0.621807	0.408048	1.1081
_IVSGS[+80]PISTPSPSPLPR	B9EKJ4;Q3TUF7	Yeats2 protein;YEATS domain-containing protein 2	0.647424	0.891366	0.391334	0.810247
_VGSAADIPINISETDLS[+80]LLTATVVPPSGR	B9EKP5	Filamin, alpha	0.658147	0.385538	0.105345	0.752798
_YGGDSDHPSDGET[+80]SVQPMMTK	Q9EQM6	Microprocessor complex subunit DGCR8	1.97419	1.21166	0.35058	1.34736
_SSESLSSVPS[+80]SPHRK	Q3UHQ6	Protein dopey-2	0.898245	0.715826	0.886596	0.835495
_AT[+80]SPPHLDGTSNPESTVPEKK	A0A068EW80;D3YXR5;D3Z3A6;Q60953	Promyelocytic leukemia;Protein PML;Protein PML;Protein PML	0.588881	0.384379	0.328871	0.557648
_APTAALS[+80]PEPQDSK	D3YXK2;S4R1M2	Scaffold attachment factor B1	0.387096	0.629742	0.507947	1.29721
_S[+80]PDRKPLPTETLRPR	Q9R207	Nibrin	0.767866	0.955884	0.820988	0.512718
_DLS[+80]GPDAETLLK	P29351;Q3UCJ0	Tyrosine-protein phosphatase non-receptor type 6;Tyrosine-protein phosphatase non-receptor type	0.90771	0.627649	0.205424	1.36561
_ELLNSLGGESSGGT[+80]TPVGSFHTEAAR	E9Q0A3	Rho guanine nucleotide exchange factor (GEF) 11 (Fragment)	0.438692	0.362023	0.379447	0.656054
_AGAGMITQHSS[+80]TASPVNR	B9EI57;Q8CH25	SAFB-like, transcription modulator;SAFB-like transcription modulator	1.14555	1.06015	0.785557	0.69104
_HQPST[+80]PDPFLKPR	A0A0A0MQ73;Q6PDK2	Histone-lysine N-methyltransferase;Histone-lysine N-methyltransferase 2D	0.752536	0.865543	0.397933	0.834007
_EGETQSGTFEHESQSDFQNSQS[+80]PVQEQDKPK	O88720;Q3ULB0;Q5DTS4;S4R1W5	RNA binding protein;RNA-binding motif protein 6;MKIAA4015 protein (Fragment);RNA-binding motif protein 6	0.814316	0.776029	0.616686	0.784447
_IAC[+57]DEEFS[+80]DS[+80]EDEGEGGRR	A0A0R4J008;P70288;Q3UXH8	Histone deacetylase;Histone deacetylase 2;Uncharacterized protein (Fragment)	1.7219	1.49651	0.82143	2.67641
_ASS[+80]EGGAATGAGLDSLHK	Q3TCE7;Q91Z25;Q9WV32	Uncharacterized protein;Actin-related protein 2/3 complex subunit 1B;Actin-related protein 2/3 complex subunit 1B	0.37368	0.286279	0.295931	0.555836
_C[+57]GSGPVHISGQHLVAVEEDAES[+80]EDEDEEDVK	Q5SQB7;Q5U438;Q61937	MCG68069;Nucleophosmin 1;Nucleophosmin	0.611428	1.03532	0.374296	0.312959
_VSSLS[+80]PEQEQGLWK	D6RG49;Q80XP8	Protein FAM76B	1.7292	1.3269	0.555346	1.76661
_AS[+80]SC[+57]SLAVISPFLVEK	P58801;Q547H1	Receptor-interacting serine/threonine-protein kinase 2	1.94002	1.37927	0.264158	1.03634
_SSS[+80]PAELELKDDLQQAHGR	A0A0A0MQD7;A3KGS3;F7CGP0	Ral GTPase-activating protein subunit alpha-2;Ral GTPase-activating protein subunit alpha-2;Ral GTPase-activating protein subunit alpha-2 (Fragment)	0.953431	0.742944	0.566684	0.723625
_KLSSNC[+57]SGVEGDVT[+80]DEDEGAEMSQR	Q8K394	Inactive phospholipase C-like protein 2	1.30064	0.884057	0.437264	1.0687
_FDQLFDDES[+80]DPFEVLK	Q9CY58	Plasminogen activator inhibitor 1 RNA-binding protein	1.14046	1.29771	0.580226	1.57355
_KLS[+80]NPDIFAPTGK	B1AST7;B1AST8;E9Q1Q1;E9QLW6;Q60592	Microtubule-associated serine/threonine-protein kinase 2;Microtubule associated serine/threonine kinase 2, isoform CRA_b;Microtubule-associated serine/threonine-protein kinase 2;Microtubule-associated serine/threonine-protein kinase 2;Microtubule-associated serine/threonine-protein kinase 2	0.891909	0.708889	0.341785	0.640594
_ELSHS[+80]PPRENSFESSLEFK	Q8BTI8	Serine/arginine repetitive matrix protein 2	1.13699	0.865117	0.498801	0.757105
_SYLEGS[+80]SDTQLK	Q8R4Z6;Q9JJY4	DEAD-box corepressor DP103 alpha;Probable ATP-dependent RNA helicase DDX20	0.51171	1.3196	0.841895	1.31241
_EIVAEVKS[+80]PC[+57]DSQIPR	A0A087WP74;B2KFD2;Q5DTW7	RIKEN cDNA 2810474O19 gene;2810474O19Rik protein;Uncharacterized protein KIAA1551	1.16288	1.87314	0.733417	1.06462
_TLS[+80]IDKGF	P12382	ATP-dependent 6-phosphofructokinase, liver type	0.7529	0.568707	0.348759	1.07813
_LDS[+80]PEVNIIPEQDEC[+57]MAHPR	P30415	NK-tumor recognition protein	1.57683	1.2947	0.6051	0.916722
_VDNLTYRTS[+80]PDTLR	Q62093	Serine/arginine-rich splicing factor 2	0.960797	0.791704	0.38668	1.5551
_VSGRT[+80]SPLMLDR	Q8BTI8	Serine/arginine repetitive matrix protein 2	3.76927	2.31561	0.564596	1.41178
_TSTYDNVPTS[+80]PQSQGNPAGALSPPASDSKR	Q8BYW1	Rho GTPase-activating protein 25	0.841156	0.337804	0.12739	0.765375
_ATENDIYNFFS[+80]PLNPVR	Q9Z2X1	Heterogeneous nuclear ribonucleoprotein F	0.630778	0.697031	0.318018	1.70883
_S[+80]S[+80]SFKDFAK	Q8K352	SAM and SH3 domain-containing protein 3	1.68946	0.270945	0.160951	0.834301
_LKPFFEGMSQS[+80]SSQTEIGSLNSK	Q3TAB8;Q8K212	Uncharacterized protein;Phosphofurin acidic cluster sorting protein 1	3.89315	3.25003	1.21193	1.76375
_SEQPLSQVLPSLS[+80]PEHK	Q8BTI8	Serine/arginine repetitive matrix protein 2	0.518404	0.624514	0.478598	1.09391
_RDS[+80]DGVDGFEAEGK	B2RUG7;O88532	Zinc finger RNA binding protein;Zinc finger RNA-binding protein	0.453052	0.799	0.209169	0.918464
_SKEPSSPGTDDVFTPGSSDS[+80]PSSQR	Q3U3A6;Q3UDC9;Q61165;Q7TSV2;Q80X31;Q99KF4	Sodium/hydrogen exchanger;Sodium/hydrogen exchanger;Sodium/hydrogen exchanger 1;Sodium/hydrogen exchanger;Sodium/hydrogen exchanger;Slc9a1 protein (Fragment)	0.340731	0.296193	0.201331	0.865171
_LNDPFQPFPGNDS[+80]PK	H3BK65;P42567;Q80ZL3	Epidermal growth factor receptor substrate 15;Epidermal growth factor receptor substrate 15;Epidermal growth factor receptor pathway substrate 15	0.303858	0.60885	0.760891	1.61226
_SKSEAS[+80]LLQLLSGTPAAR	A0A0A0MQC2;B1AS67;Q66T02	Pleckstrin homology domain-containing family G member 5	1.25316	1.15706	0.565947	1.15689
_EKSPPDQSAVPNT[+80]PPSTPVKLEEDLPQEPTSR	Q8K232;Q9QYC0	Adducin 1 (Alpha);Alpha-adducin	1.03506	0.650845	0.321767	0.901
_GQGT[+80]PPSGPGVGR	F8WJ40;O08550	Histone-lysine N-methyltransferase;Histone-lysine N-methyltransferase 2B	2.24039	2.66227	2.17823	2.30385
_SKSPPKVPIVIQDDS[+80]LPTGPPPQIR	A2AA85;Q6NXN1	SUZ domain-containing protein 1 (Fragment);SUZ domain-containing protein 1	0.93543	0.669026	0.351848	0.485459
_DSEAISSAKEDSVSSAS[+80]PK	A0A0J9YUP5;F8VQG7;Q69ZK1	NEDD4-binding protein 2 (Fragment);NEDD4-binding protein 2;MKIAA1413 protein (Fragment)	1.18565	1.66135	0.800075	1.32007
_REFITGDVEPTDAESAWHS[+80]ENEEEDKLAGDMK	A2RSB1;B7ZNL2;Q78ZA7;Q8C1W9	Nucleosome assembly protein 1-like 4;Nap1l4 protein;Nucleosome assembly protein 1-like 4;Uncharacterized protein	0.951447	0.515572	0.236788	0.445608
_GDDDEES[+80]DEEAVKK	Q3UT19;Q922U1	Uncharacterized protein;U4/U6 small nuclear ribonucleoprotein Prp3	0.641605	0.852042	0.809432	1.466
_SKPSPQLSAET[+80]PVAALPEFPR	A0A087WQS0;A0A1D5RM59;E9Q0S6	Tensin 1	1.06425	1.36109	0.622898	0.819755
_RC[+57]SVTS[+80]VESTVSSGTQTAIQDDPEQFEVIK	A2A5R2	Brefeldin A-inhibited guanine nucleotide-exchange protein 2	0.795668	0.551656	0.268092	0.464327
_ESEAQDSVS[+80]RGSDDSVPVISFK	E9QMX4;Q8BLK9	Ribosomal protein S6 kinase delta-1	0.640001	0.47822	0.236102	0.919608
_QNGSNDSDRY[+80]SDNDEDSKIELK	Q3TNH0;Q3UR33;Q61029	Uncharacterized protein;Uncharacterized protein;Lamina-associated polypeptide 2, isoforms beta/delta/epsilon/gamma	0.651085	0.590814	0.528113	1.19144
_LEEPPELNRQS[+80]PNPR	E9Q1P8	Interferon regulatory factor 2-binding protein 2	0.954184	0.827389	0.468027	0.596912
_KVLS[+80]PTAAKPSPFEGK	Q3ULI5;Q80W00	Uncharacterized protein (Fragment);Serine/threonine-protein phosphatase 1 regulatory subunit 10	1.65337	1.46807	1.37196	1.34976
_SPS[+80]FASEWDEIEK	P59672;Q3UHP6	Ankyrin repeat and SAM domain-containing protein 1A;Ankyrin repeat and SAM domain containing 1	0.557737	0.518841	0.199001	1.08843
_VKPPPS[+80]PTTEGPSLQPDLAPEEAAGTQRPK	A2API8;F7AA26;O54931	A-kinase anchor protein 2;Paralemmin A kinase anchor protein (Fragment);A-kinase anchor protein 2	0.582361	0.287805	0.184559	0.381045
_TWT[+80]FC[+57]GTPEYVAPEIILNK	P0C605;Q8BND1	cGMP-dependent protein kinase 1;cGMP-dependent protein kinase	0.229475	0.169618	0.136854	1.50482
_AASENS[+80]QDAFR	G5E8H3;Q571F4	DNA-binding protein Ikaros;MKIAA4227 protein (Fragment)	0.243634	0.471993	0.515656	1.42392
_ASSFS[+80]GISILTR	Q80TM6	R3H domain-containing protein 2	1.82187	1.32474	0.57759	1.16505
_SPGLYAIGY[+80]EEC[+57]IERPLSPDVER	Q6NZR2	Myb/SANT-like DNA-binding domain-containing protein 2	0.781225	1.02453	0.553708	0.913219
_S[+80]APLPLTVEELAPAK	Q80TU6	MKIAA0670 protein (Fragment)	1.10775	0.948716	0.768263	1.45425
_LIVENLS[+80]SR	O35326;Q9D8S5	Serine/arginine-rich splicing factor 5;MCG7614, isoform CRA_c	1.38815	1.01387	0.491315	1.90117
_AAS[+80]PAKPSSLDLVPNLPR	Q3U336	Uncharacterized protein	0.523987	0.33652	0.315853	0.962529
_FIQELSGSS[+80]PK	Q8BWA4;Q9JIZ5	Uncharacterized protein;Activator protein 4	0.943985	1.22013	0.363716	0.816137
_SRDS[+80]GDENEPIQER	Q8C306;Q9ET54	Uncharacterized protein (Fragment);Palladin	0.332786	0.307848	0.177598	0.841304
_GGS[+80]S[+80]GEELEDEEPVK	Q3UMU9	Hepatoma-derived growth factor-related protein 2	1.5548	0.745851	0.288171	1.44303
_AES[+80]PETSAVESTQSTPQK	F8WHU5;Q4VA53	Sister chromatid cohesion protein PDS5 homolog B	0.670375	0.434242	0.269736	0.960557
_VQKPVSDSEQSS[+80]PPS[+80]PDTC[+57]PENSPVFNC[+57]SSPMDISPSGFPK	P37913;Q3U4X8;Q8R055	DNA ligase 1;DNA ligase;DNA ligase	4.21844	2.05184	0.400884	1.36053
_GGTPAGSTRGS[+80]PTRPNPPVR	E9PWE8	Dihydropyrimidinase-related protein 3	5.56669	2.49467	0.445853	1.74457
_SIS[+80]PSALQDLLR	A0A0U1RQB6;F8VPR5;P45481;Q8QZV8	CREB-binding protein;CREB-binding protein;CREB-binding protein;CREB-binding protein (Fragment)	0.995525	0.625732	0.118633	0.673827
_STLS[+80]PDQQLTAWSYDQLPK	Q9ES52	Phosphatidylinositol 3,4,5-trisphosphate 5-phosphatase 1	0.874793	0.501098	0.303373	1.19408
_QLS[+80]VPASDEEDEVPAPIPR	Q5RL55	ATP-binding cassette, sub-family F (GCN20), member 1	2.54837	3.1784	1.29265	2.39479
_TNS[+80]SDSERSPDLGHSTQIPR	Q3TAB8;Q8K212	Uncharacterized protein;Phosphofurin acidic cluster sorting protein 1	0.998386	1.44235	0.488885	0.593869
_EPLAS[+80]PHPAQLVR	Q80TU6	MKIAA0670 protein (Fragment)	0.723231	1.07786	1.61545	1.50373
_LPLC[+57]SLPGDPGDGPQTELQRS[+80]PPEFQ	Q3UD01	Ataxin-7-like protein 3B	1.79141	3.03418	0.886592	1.21638
_SPVDSPVPASMFAPEPS[+80]SPGAAR	O08582	GTP-binding protein 1	1.77033	1.68255	0.740719	1.35753
_TSEAGPDKETASTLVQEAS[+80]PELSPEER	Q9CXL3	Uncharacterized protein C7orf50 homolog	1.08223	1.29686	0.653491	0.863194
_SAEPLANTVLASET[+80]EEEGNAQALGPTAK	H3BL37;O08784	Treacle protein	1.36961	1.1071	0.38065	1.44511
_SEIVNMLEGS[+80]GR	E9QNT8;G8JL84;Q02357;Q0VGY9	Ankyrin-1;Ankyrin-1;Ankyrin-1;Ank1 protein	0.803533	3.17112	3.53119	3.87878
_EMDT[+80]ARTPLSEAEFEEIMNR	H3BJ30;H3BJW3;H3BKW0;Q6NVF9	Cleavage and polyadenylation-specificity factor subunit 6;Cleavage and polyadenylation-specificity factor subunit 6;Cleavage and polyadenylation-specificity factor subunit 6 (Fragment);Cleavage and polyadenylation specificity factor subunit 6	1.24771	0.736662	0.422277	0.769479
_TVVHLLSGKS[+80]PK	H3BL37;O08784	Treacle protein	4.43564	5.61395	2.86572	1.6402
_DLDGS[+80]PEAGDGEER	Q3UFB2	Box C/D snoRNA protein 1	0.691659	1.46431	0.391465	1.36211
_AYLQSITPQGY[+80]SDSEER	A0A0J9YV01;A0A0M3HEP2;H9H9S3;Q3URW5;Q80TX6;Q9R0G7	Zinc finger E-box-binding homeobox 2;Zinc finger E-box-binding homeobox 2;Zinc finger E-box-binding homeobox 2;Uncharacterized protein;MKIAA0569 protein (Fragment);Zinc finger E-box-binding homeobox 2	0.286501	0.527662	0.324575	1.05378
_SLSPLS[+80]GTTDTKAES[+80]PAGR	Q80TU6	MKIAA0670 protein (Fragment)	2.05741	1.59542	0.729775	2.46274
_GPHT[+80]PPPPGAAGSR	Q9D281	Protein Noxp20	0.32052	0.335968	0.336361	0.392702
_ADANLLTDTGTESS[+80]PR	Q9CRA8	Exosome complex component RRP46	1.0568	1.28218	0.611836	1.6551
_QRS[+80]PIALPVK	A2AJT3;A2AJT4;A2AJT5;B2RUA1;Q3TV92	Arginine/serine-rich protein PNISR;Arginine/serine-rich protein PNISR;Arginine/serine-rich protein PNISR;Splicing factor, arginine/serine-rich 18;Uncharacterized protein (Fragment)	0.833829	1.0901	0.786177	1.40417
_KLEGS[+80]PEPPEEPGPNTQGDMLLS[+80]PELPAR	Q8CFT2	Histone-lysine N-methyltransferase SETD1B	0.884857	0.34651	0.133171	0.458578
_LS[+80]PSLLATALEGPYPVEEIC[+57]LPR	Q80U72	Protein scribble homolog	0.565164	1.1095	0.431457	3.89819
_LGS[+80]DGAEESMETLPKPSEK	Q6PCP0;Q9JIK5	DEAD (Asp-Glu-Ala-Asp) box polypeptide 21;Nucleolar RNA helicase 2	4.24567	6.7243	3.03639	1.19435
_NPQMPQYTSPQPGSALS[+80]PR	A2BH40;E9QAQ7	AT-rich interactive domain-containing protein 1A	1.26379	1.0371	0.302281	0.931677
_ADGDWDDQEVLDYFS[+80]DKESAK	A0A087WQA0;F8WI22;Q3UDL9;Q3UR37;Q8K019	Bcl-2-associated transcription factor 1;Bcl-2-associated transcription factor 1;Uncharacterized protein (Fragment);Uncharacterized protein (Fragment);Bcl-2-associated transcription factor 1	2.66283	2.31674	1.70311	4.20738
_LS[+80]PSWNPK	Q80XK6	Autophagy-related protein 2 homolog B	0.76241	1.46595	1.12795	1.33678
_EVIEIEDAS[+80]PTKC[+57]PITTK	Q61687	Transcriptional regulator ATRX	3.30527	3.76107	2.27717	2.51449
_ATIS[+80]DEEIER	Q8BJF9	Charged multivesicular body protein 2b	0.605556	0.517858	0.195094	0.873226
_ALEKPVLAEPQEPAASVDTAGPEPS[+80]C[+57]SPAAGAAVLSQR	Q3TKH5;Q9CYA6	Uncharacterized protein (Fragment);Zinc finger CCHC domain-containing protein 8	1.09296	1.11916	0.839253	0.983552
_LKGFDT[+80]SPEHSLDLGISGR	Q8CHI8	E1A-binding protein p400	1.93275	1.4256	0.821521	1.58045
_AS[+80]FETLPNISDLC[+57]LK	Q9CWE0	Mitochondrial fission regulator 1-like	1.09513	0.447879	0.447592	1.92191
_AKPAAQSEEETATS[+80]PAASPTPQSAER	Q8CIJ3;Q8JZQ9	Eukaryotic translation initiation factor 3 subunit B	0.764001	0.571645	0.268415	0.603076
_SSS[+80]S[+80]LLASPSHIAAKEPTPSIASDISLPIATQELR	Q3TZZ7	Extended synaptotagmin-2	1.98033	1.5041	0.674714	1.50475
_APDRT[+80]PPSEEDSAEAER	Q3TN35;Q8BJU0	Small glutamine-rich tetratricopeptide repeat (TPR)-containing, alpha, isoform CRA_b;Small glutamine-rich tetratricopeptide repeat-containing protein alpha	0.442138	0.320029	0.26149	0.530318
_ASVGQS[+80]PVLPSTTFK	A0A0G2JFW6;Q6NXI6	Regulation of nuclear pre-mRNA domain-containing protein 2 (Fragment);Regulation of nuclear pre-mRNA domain-containing protein 2	0.744662	0.775848	0.697725	1.27447
_QAS[+80]LDGLQQLR	A1A5B6;A2BD48;A2VCT6;E9PWX7;S4R2S6	TBC1 domain family member 25;Tbc1d25 protein (Fragment);Tbc1d25 protein (Fragment);TBC1 domain family member 25;TBC1 domain family member 25	1.40624	1.26788	0.494343	0.929256
_DSNAPKS[+80]PLTGYVR	A0A1L1SRA5;Q9DC33	High mobility group protein 20A	1.37656	1.46669	1.00313	1.30717
_EGEGSLRPSS[+80]PQR	Q9DBN9	Probable ATP-dependent RNA helicase DDX59	0.739138	0.647933	0.384718	0.73645
_RKAEDS[+80]DS[+80]EPEPEDNVR	Q9DBR1	5'-3' exoribonuclease 2	0.873699	0.727882	0.316449	1.13458
_VGSLT[+80]PPSS[+80]PK	Q3UHJ0	AP2-associated protein kinase 1	0.761881	0.473019	0.221749	0.895472
_KLSGSC[+57]APSTGFASQPS[+80]SPR	Q6NVF4	DNA helicase B	1.4215	1.36147	0.807761	1.26844
_VDGPDVALKDSDQVAQS[+80]DGEESPAAEEQLLGER	Q3UPL0	Protein transport protein Sec31A	1.12816	1.12791	0.281974	0.922841
_ASS[+80]FSGISILTR	Q80TM6	R3H domain-containing protein 2	1.8059	1.31457	0.553693	1.15465
_ETFVPS[+80]PQKTELIDHK	Q9WUF3	CASP8-associated protein 2	1.4004	1.71441	1.39731	0.945276
_TREQES[+80]SGEEDNDLSPEER	D3Z3A0;Q9DCL8	MCG126099, isoform CRA_b;Protein phosphatase inhibitor 2	0.75062	0.451461	0.261177	0.768194
_YGGS[+80]VGSRSSPPATDPGPVPSSPSQEPPTKR	Q922Y1	UBX domain-containing protein 1	1.19643	0.986817	0.53085	0.773537
_SQT[+80]PPGVATPPIPK	Q925J9	Mediator of RNA polymerase II transcription subunit 1	1.54774	1.39615	1.03492	0.863333
_S[+80]PEMDKLK	A0A140LJ04;E9Q5W5;Q5SSH7	Zinc finger ZZ-type and EF-hand domain-containing protein 1	1.19368	1.0988	1.21829	1.3489
_EYPDQS[+80]PVLQR	F7D1J2;Q60855	Receptor-interacting serine/threonine-protein kinase 1 (Fragment);Receptor-interacting serine/threonine-protein kinase 1	0.903306	1.14102	0.638005	1.61015
_LASPS[+80]GSTSSGLEVVAPEVTSAPVSGPGILDDSATIC[+57]R	Q5EBP9;Q62318	Tripartite motif-containing 28;Transcription intermediary factor 1-beta	0.873414	0.935346	0.512883	0.587331
_SS[+80]DIVSSVR	F7ADQ2;Q6PAR5	GTPase-activating protein and VPS9 domain-containing protein 1 (Fragment);GTPase-activating protein and VPS9 domain-containing protein 1	0.90139	0.354951	0.35847	0.608234
_LSGSGPAELAELS[+80]AGEDDELESEPVSK	Q1HDU4;Q3TIR9;Q78T58;Q8QZW8	ArhGAP9;Uncharacterized protein;Uncharacterized protein;Rho GTPase-activating protein 9	0.442012	0.228989	0.122454	0.777668
_NPS[+80]C[+57]GSLELFNLQR	B1AW40;Q811M1	Rho GTPase activating protein 15, isoform CRA_c;Rho GTPase-activating protein 15	0.759642	0.721504	0.205871	1.66828
_SPDEAT[+80]AADQESEDDLSASR	F8VPU2;Q80VF7;Q8BM51;Q8K2R0;Q8R2X2;Q99KU3	FERM, ARHGEF and pleckstrin domain-containing protein 1;Farp1 protein (Fragment);Uncharacterized protein;Farp1 protein (Fragment);Farp1 protein (Fragment);Farp1 protein (Fragment)	0.266445	0.296744	0.278712	0.982821
_IHPQS[+80]QPQEDTSPESDIPPPPNSSPPGR	O70145	Neutrophil cytosol factor 2	1.41526	0.881049	0.370131	0.578278
_RINS[+80]SGKESPGSSEFFQEAVSHGK	Q32P49;Q5UAK0	Mesoderm induction early response 1 homolog (Xenopus laevis);Mesoderm induction early response protein 1	0.628999	0.593931	0.836086	0.429101
_SS[+80]GLQPQGAPEVR	A0A286YCV9;E9Q4K7;Q6A029	Kinesin family member 13B;Kinesin family member 13B;MKIAA0639 protein (Fragment)	0.558386	0.492843	0.318766	1.11718
_T[+80]RSFDNLTTTC[+57]ENMVPLASR	B1ATD4;B1ATD5;M0QW74;Q66I45;Q8K296;R4GML8	Myotubularin-related protein 3 (Fragment);MCG9626, isoform CRA_b;MCG9626, isoform CRA_c;Mtmr3 protein;Myotubularin-related protein 3;Myotubularin-related protein 3 (Fragment)	1.9564	1.09858	0.3405	1.29172
_SPERTEEVLSPDGSPSKS[+80]PSK	Q05DT0;Q3UNK1;Q8BJH2;Q9JLE2;Q9QYB5	Add3 protein (Fragment);Uncharacterized protein;Uncharacterized protein;Gamma adducin (Fragment);Gamma-adducin	0.580917	0.301713	0.114867	0.500039
_GS[+80]TQDLFQVGLAPPGNAK	Q0P699;Q80VH0	Bank1 protein;B-cell scaffold protein with ankyrin repeats	0.246594	0.203255	0.0566954	0.441117
_SQS[+80]FPDVEPQLPQAPTR	A0A087WQS0;A0A1D5RM59;E9Q0S6	Tensin 1	0.606067	0.567235	0.33547	0.77069
_TEEDRENTQIDDTEPLS[+80]PVSNSK	P70399	TP53-binding protein 1	0.427754	0.312	0.147818	0.835363
_IYQY[+80]IQSR	A1L341;A9C475;Q61214;Q8C774;Q8K006	Dual-specificity tyrosine-phosphorylation-regulated kinase 1A;Dual-specificity tyrosine-(Y)-phosphorylation regulated kinase 1a;Dual specificity tyrosine-phosphorylation-regulated kinase 1A;Uncharacterized protein;Dyrk1a protein (Fragment)	0.600018	0.822241	0.391353	1.3698
_GLAGAVS[+80]ELLR	P26039;Q80TM2	Talin-1;MKIAA1027 protein (Fragment)	0.714154	0.890728	0.514603	0.947012
_SLSQS[+80]FENLLDEPAYGLIQK	Q4TVN0;Q9CXF4	TBC1 domain family member 15	1.11215	1.39829	0.612486	1.96409
_RAQST[+80]DSLGTSSSLQSK	J3QJV7;O35551	Rab GTPase-binding effector protein 1	0.939252	0.590339	0.250945	0.733182
_VVAGVAT[+80]ALAHKYH	A8DUK0;P02088	Beta-globin;Hemoglobin subunit beta-1	0.47354	0.292158	0.0624378	0.209169
_LSTTPS[+80]PTNS[+80]LHEDGVDDFRR	Q3U661;Q6A006;Q8BU11	Uncharacterized protein;MKIAA0737 protein (Fragment);TOX high mobility group box family member 4	1.63227	1.31708	0.567236	1.34
_KIALESVGQPEEQMESGNC[+57]S[+80]GGDDDWTHLSSK	Q64337	Sequestosome-1	3.39767	1.11293	0.278567	1.20488
_MAPPIDDLS[+80]PK	B2RQG2	PHD finger protein 3	2.30227	1.46912	1.10421	2.18095
_IAS[+80]DEEIQGTKDAVIQDLER	Q8C306;Q9ET54	Uncharacterized protein (Fragment);Palladin	4.48993	2.46801	0.269269	1.94749
_DAAQSS[+80]PAFGDR	P10518;Q9DD05	Delta-aminolevulinic acid dehydratase	0.858853	2.43033	1.90434	3.12716
_S[+80]PSGGAAGPLLTPSQSLDGSRR	A0A0R4J2B2;Q69ZA6;Q6WVG3	BTB/POZ domain-containing protein KCTD12;MKIAA1778 protein (Fragment);BTB/POZ domain-containing protein KCTD12	0.512228	0.261966	0.116202	0.521361
_SATLSST[+80]ESTASGMQDEVR	B2RRE0;Q9WTQ5	A kinase (PRKA) anchor protein (Gravin) 12;A-kinase anchor protein 12	1.15962	0.398943	0.129032	0.913421
_GS[+80]PPAAGGSPSSLK	Q545J5;Q60980	Basic Kruppel-like transcription factor;Krueppel-like factor 3	0.562848	0.947252	0.876562	0.972508
_EGAS[+80]PEVGSLDQQEVPPLHPVIR	P61939;Q3UEL9;Q8BII9	Thyroxine-binding globulin	0.63307	1.39384	1.03072	1.10764
_SMGTGDSAGVEVPSS[+80]PLRR	H3BKM2;Q80YV2	Nuclear-interacting partner of ALK	2.60991	2.17952	0.640685	1.12977
_KQS[+80]LYEEENFFSENQPFPSLK	B0R058;Q8C0L9	Glycerophosphocholine phosphodiesterase GPCPD1	0.522854	1.07104	0.717704	1.33899
_QENELDLGSDT[+80]ADHGGC[+57]STPPFPVPSYK	Q8BLR5	PH and SEC7 domain-containing protein 4	0.776542	0.587363	0.223706	0.732776
_MFVGGLSWDT[+80]SKK	Q20BD0;Q3TMZ8;Q544Z3;Q80XR6;Q99020;Q9D6G1	Heterogeneous nuclear ribonucleoprotein A/B;Uncharacterized protein;Heterogeneous nuclear ribonucleoprotein A/B, isoform CRA_c;Heterogeneous nuclear ribonucleoprotein A/B;Heterogeneous nuclear ribonucleoprotein A/B;Heterogeneous nuclear ribonucleoprotein A/B, isoform CRA_b	2.92034	1.54349	0.76084	1.26123
_RPASPSS[+80]PEHLPATPAESPAQR	A0A0R4J243;Q8BR65	Sin3 histone deacetylase corepressor complex component SDS3	0.376703	0.349061	0.277026	0.697147
_GMGS[+80]LDAMDK	P24547;Q3U9N8;Q3UAT9	Inosine-5'-monophosphate dehydrogenase 2;Inosine-5'-monophosphate dehydrogenase;Inosine-5'-monophosphate dehydrogenase	1.0607	0.88476	0.341297	1.00228
_SSS[+80]SQTLTQFDSNIAPADPDTAIVHPVPIR	O54916	RalBP1-associated Eps domain-containing protein 1	0.950061	1.19739	0.517166	1.02205
_RNS[+80]S[+80]SPVSPASVPGQR	Q8K3X4	Interferon regulatory factor 2-binding protein-like	0.621917	0.335075	0.101354	0.714791
_GGGS[+80]FVQNNQPVGLR	Q61768	Kinesin-1 heavy chain	2.00979	0.720895	0.352764	0.680807
_LDS[+80]PTLSR	Q3U3A6;Q3UDC9;Q61165;Q7TSV2;Q80X31;Q99KF4	Sodium/hydrogen exchanger;Sodium/hydrogen exchanger;Sodium/hydrogen exchanger 1;Sodium/hydrogen exchanger;Sodium/hydrogen exchanger;Slc9a1 protein (Fragment)	0.172001	0.208424	0.316813	1.07267
_EANNGSS[+80]PAGSLADAMSQK	P42232	Signal transducer and activator of transcription 5B	0.938893	1.09769	0.357277	1.46402
_SPGS[+80]PLPPLPEDGEGSEVINSK	D3Z769;E9Q0Q9;Q91WQ7;Q9D8N6	Protein lin-37 homolog (Fragment);Protein lin-37 homolog;Lin37 protein;Protein lin-37 homolog	1.0472	1.23216	0.514523	1.08521
_EGEEPT[+80]VYSDDEEPKDETAR	O55022;Q3TFP8;Q3TH84;Q3TXU8	Membrane-associated progesterone receptor component 1;Uncharacterized protein;Uncharacterized protein;Progesterone receptor membrane component 1	0.41329	0.367228	0.300356	0.579116
_LLPSSGPC[+57]VAEVSTAEEPS[+80]PPSTPTR	A0A140LJ04;E9Q5W5;Q5SSH7	Zinc finger ZZ-type and EF-hand domain-containing protein 1	1.15344	0.987289	0.476427	1.01503
_GHLSRPEAQSLS[+80]PYTTSANR	Q3TZP3;Q9R190	Uncharacterized protein;Metastasis-associated protein MTA2	1.26104	2.11931	2.04587	0.992454
_TGDLGIPPNPEDRS[+80]PS[+80]PEPIYNSEGKR	D3YZC9;D3YZD0;E9Q4Q2;Q3UI45;Q3UK67;Q64213	Splicing factor 1;Splicing factor 1;Splicing factor 1;Uncharacterized protein;Uncharacterized protein;Splicing factor 1	2.353	1.05282	0.43882	1.3475
_LGT[+80]SDGEEERQEPR	A0A0R4J205;B9EIT8;E0CY61;E0CZ56;E9Q663;Q8C1Z8	tRNA methyltransferase 10 homolog A;Rg9mtd2 protein;tRNA methyltransferase 10 homolog A (Fragment);tRNA methyltransferase 10 homolog A (Fragment);tRNA methyltransferase 10 homolog A (Fragment);tRNA methyltransferase 10 homolog A	0.907172	0.916045	0.350429	0.663404
_RS[+80]PLPGEPQRPK	O54786	DNA fragmentation factor subunit alpha	0.218579	0.18344	0.0964905	0.3095
_KVFLQDSVDS[+80]E	Q0GUM2;Q0GUM3	Interferon-gamma-inducible p47 GTPase	7.09202	5.01054	3.10157	2.96697
_ASS[+80]LEDLVLK	O70349;Q3TE28;Q3TW36;Q6NZR5;Q8CDP6	MCG15924, isoform CRA_a;Uncharacterized protein (Fragment);Uncharacterized protein;Superkiller viralicidic activity 2-like (S. cerevisiae);Uncharacterized protein	0.93783	0.962952	0.427245	1.27638
_IDIS[+80]PSTFRK	Q569Z6	Thyroid hormone receptor-associated protein 3	3.00845	2.14098	1.352	4.14204
_KGS[+80]ITEYTATEEK	G5E8U9;O54940;Q3TTX3;Q3TWC8;Q91VL0;Q9D632	BCL2/adenovirus E1B 19 kDa protein-interacting protein 2;BCL2/adenovirus E1B 19 kDa protein-interacting protein 2;Uncharacterized protein (Fragment);Uncharacterized protein (Fragment);BCL2/adenovirus E1B 19 kDa protein-interacting protein 2;Uncharacterized protein	0.300837	0.295502	0.246191	0.487721
_ES[+80]TSPQPADSAC[+57]SSPVPSTGK	B7ZWN9	SUMO/sentrin specific peptidase 6, isoform CRA_a	0.356064	0.41109	0.308845	0.63869
_SES[+80]LSNC[+57]SIGK	P59672;Q3UHP6	Ankyrin repeat and SAM domain-containing protein 1A;Ankyrin repeat and SAM domain containing 1	0.507575	0.452537	0.343516	0.832036
_LT[+80]RESGTDFPIPAVPPGTDPETEK	P28661	Septin-4	0.177705	0.150463	0.0876859	0.4833
_DSSES[+80]QLASTESDKPTTGR	Q0VAW6;Q8BH50	RIKEN cDNA 8030462N17 gene;Uncharacterized protein C18orf25 homolog	1.71296	1.30102	0.741258	1.0293
_GFQPSRPTAQQEPDGKPAS[+80]SPVIMASQTTHKEEK	O55029	Coatomer subunit beta'	1.16152	1.09382	0.552876	0.360814
_LLKPGEEPSEY[+80]TDEEDTKDHSKQD	Q80UU9	Membrane-associated progesterone receptor component 2	0.763147	0.544294	0.413978	0.410004
_MPS[+80]PEVEEASC[+57]SR	A0A0R4J073;E9Q577;Q5U5Q9	BRCA1-A complex subunit RAP80	1.04927	0.786954	0.430873	0.83628
_QGDLDITHS[+80]PSSGSEKTEDVPK	B2RSI3;Q2EMV9	Poly [ADP-ribose] polymerase;Poly [ADP-ribose] polymerase 14	1.42374	2.50533	1.67306	0.964972
_DVNNFDQDFTREEPILT[+80]LVDEAIIK	P16054	Protein kinase C epsilon type	0.623292	0.250239	0.0495502	1.08576
_LQC[+57]PVTEPGQGILENTGTEPGETS[+80]DKEC[+57]NER	Q8K1J5	Protein SDE2 homolog	0.607116	0.534154	0.190925	0.443438
_RES[+80]VVNLENFKK	Q8VDF3	Death-associated protein kinase 2	0.609313	0.677896	0.58882	0.674167
_TLLPWDS[+80]DES[+80]PEASPGPPGPR	F8WJ40;O08550	Histone-lysine N-methyltransferase;Histone-lysine N-methyltransferase 2B	1.12639	1.1417	0.479592	1.6998
_SGSSS[+80]PDSEITELKFPSISQD	P70698	CTP synthase 1	2.38442	1.60653	0.278978	1.43941
_ST[+80]LSPDQQLTAWSYDQLPK	Q9ES52	Phosphatidylinositol 3,4,5-trisphosphate 5-phosphatase 1	0.874793	0.501098	0.303401	1.19408
_GTLDEEDEEADS[+80]DTDDIDHR	Q4VAB2;Q8VCE2	GPN-loop GTPase 1	0.818989	0.918336	0.327999	0.560198
_DFYLATS[+80]PPDSFLDDHHLTRPHPER	Q3TUQ7;Q5EG47	Non-specific serine/threonine protein kinase;5'-AMP-activated protein kinase catalytic subunit alpha-1	0.778129	2.06037	1.15768	0.554205
_SRT[+80]PPSAPSQSR	Q8BTI8	Serine/arginine repetitive matrix protein 2	1.05526	0.937886	0.940996	1.1478
_RS[+80]DSPEIPFQAATGSSDGLDSSSSGNSFVGLR	P70399	TP53-binding protein 1	1.14527	0.770336	0.269496	2.28305
_KAS[+80]FDQLR	B7ZWM7;E9Q4F7;E9Q4F8	Ankrd11 protein;Ankyrin repeat domain-containing protein 11;Ankyrin repeat domain-containing protein 11	2.25581	1.55876	1.54799	2.91502
_RVPS[+80]PTPVPK	Q8BTI8	Serine/arginine repetitive matrix protein 2	1.29598	1.04204	0.78514	1.22587
_S[+80]KSEASLLQLLSGTPAAR	A0A0A0MQC2;B1AS67;Q66T02	Pleckstrin homology domain-containing family G member 5	1.26706	1.16238	0.569758	1.16007
_FILQDLGSDVIPEDDEERGELYDDVDHPAAVS[+80]SPQR	Q3UND0	Src kinase-associated phosphoprotein 2	2.0535	1.67862	0.870321	1.12192
_AERGGS[+80]S[+80]GEELEDEEPVK	Q3UMU9	Hepatoma-derived growth factor-related protein 2	3.04538	2.09463	0.689431	1.78417
_S[+80]PHSKLPSEQR	P04627	Serine/threonine-protein kinase A-Raf	0.939004	0.562604	0.330457	0.400255
_APVVLQPEQIVS[+80]EEET[+80]PPPLLTK	Q80TU6	MKIAA0670 protein (Fragment)	0.396921	0.35792	0.270692	1.28231
_LGT[+80]GGGGSPDKSPSAQELK	Q3TYJ0;Q9WUD1	Uncharacterized protein;STIP1 homology and U box-containing protein 1	1.94076	2.55769	1.57485	1.33291
_EDS[+80]RGSLIPEGATGFPDPGSTSENTR	A2AF47	Dedicator of cytokinesis protein 11	0.897528	0.545082	0.131091	0.749154
_KSAEPLANTVLASET[+80]EEEGNAQALGPTAK	H3BL37;O08784	Treacle protein	2.49295	1.48333	0.368718	1.19702
_AAKPC[+57]PT[+80]EASPPAASPSGDSS[+80]PPATAPYDPR	Q6ZPZ3	Zinc finger CCCH domain-containing protein 4	2.16813	1.9052	0.789036	1.25743
_RVS[+80]VEDLR	B2RPV4;Q66JV4;Q80YR9	C430048L16Rik protein;RNA-binding protein 12B-B;RNA-binding protein 12B-A	0.992063	1.17926	0.739079	1.40326
_LQDSSDPDTGSEEEVSSRLS[+80]PPHS[+80]PR	H3BJ40;H3BJ45;H3BJU7;H3BJX8;H3BKH9;Q60875	Rho guanine nucleotide exchange factor 2	0.980394	0.676228	0.258457	0.761567
_SSSC[+57]ES[+80]LGAQLPAAR	B8JJF6;Q9Z2D1	MCG16810, isoform CRA_b;Myotubularin-related protein 2	0.742836	0.581709	0.199344	0.726994
_RTS[+80]IHDFLSK	Q5SNZ0	Girdin	0.951548	0.476725	0.370861	0.509792
_KVVDYSQFQES[+80]DDADEDYGRDSGPPAK	Q80XU3	Nuclear ubiquitous casein and cyclin-dependent kinase substrate 1	5.1435	3.71876	0.453973	2.3661
_DDGDEEGLLTHS[+80]EEELEHSQDTDAEDGALQ	Q3U3F6;Q64012	HnRNP-associated with lethal yellow, isoform CRA_f;RNA-binding protein Raly	0.907816	0.566811	0.0316914	0.660848
_SY[+80]SSPDITQALQEEEKR	A2AI52;Q3UQ26;Q3UZ62;Q80U87	Ubiquitin carboxyl-terminal hydrolase 8;Uncharacterized protein (Fragment);Uncharacterized protein;Ubiquitin carboxyl-terminal hydrolase 8	1.14197	0.966892	0.364651	0.978354
_EC[+57]ELS[+80]PGVNR	Q99MR6	Serrate RNA effector molecule homolog	1.48312	1.84449	1.06134	2.87362
_KTARPNSEAPLS[+80]GSEDADDSNK	Q05D44	Eukaryotic translation initiation factor 5B	1.90833	2.2216	1.85039	1.93607
_SHS[+80]ANDSEEFFREDDSGADLHNATNLR	B1APX2;Q3UE31;Q69ZV3	RIKEN cDNA 5031439G07 gene;Uncharacterized protein KIAA0930 homolog;MKIAA0930 protein (Fragment)	0.789201	0.705562	0.397289	0.499449
_MSPNETLFLES[+80]TNK	Q99K70	Ras-related GTP-binding protein C	0.296435	0.385367	0.303662	1.17244
_S[+80]PVLLPK	D3Z390;Q3TBD4;Q921C5	Bicaudal D homolog 2 (Drosophila), isoform CRA_a;Uncharacterized protein;Protein bicaudal D homolog 2	0.75858	0.984253	0.494886	0.993171
_STS[+80]FTENDLK	Q3TY32;Q8CC35	Uncharacterized protein (Fragment);Synaptopodin	0.496285	0.580047	0.502064	0.909261
_SPPDQSAVPNT[+80]PPS[+80]TPVKLEEAGDGC[+57]AK	F8WGR0	Alpha-adducin	2.25983	2.33483	1.44157	1.71842
_RPPS[+80]PDVIVLS[+80]DSEQPSSPR	A0A1I7Q4G8;E9QMN5;Q8CHY6	Transcriptional repressor p66 alpha	2.45554	1.47312	0.557185	1.71271
_AAS[+80]ALLLR	D3Z7W0;D6RE47;Q9D7P6	Iron-sulfur cluster assembly enzyme ISCU, mitochondrial;Iron-sulfur cluster assembly enzyme ISCU, mitochondrial;Iron-sulfur cluster assembly enzyme ISCU, mitochondrial	1.10695	0.989736	0.738643	1.56892
_SRS[+80]PPDRDATEPEPLVDQLIR	Q8BIA4	F-box/WD repeat-containing protein 8	1.19612	1.2857	0.394222	0.80888
_KAAVLSDS[+80]EDDAGNASAK	A0A1D5RLV0;Q8C1D8	Protein IWS1 homolog	1.03031	0.456372	0.267167	0.695479
_VSDQNS[+80]PVLPK	B1AY13;E9PV45	Ubiquitin carboxyl-terminal hydrolase 24	0.479186	0.770873	0.545937	1.06906
_LDERPSS[+80]PIPLLPPPK	E9PYH6	SET domain-containing 1A	1.04415	0.708764	0.345802	0.757295
_AGS[+80]PQLDDIR	Q8CHW4	Translation initiation factor eIF-2B subunit epsilon	0.958312	1.59261	0.612794	1.43147
_ERTEADLPKPTS[+80]PK	P55194	SH3 domain-binding protein 1	0.647978	0.281953	0.160384	0.418495
_KEEGWWFGS[+80]LK	Q6WKZ7	Nostrin	0.487469	0.339174	0.155945	1.10935
_VLKEEALS[+80]DGDDFRDSPADC[+57]K	P51612;Q7TSZ1	DNA repair protein complementing XP-C cells homolog;Xeroderma pigmentosum, complementation group C	0.695539	0.552992	0.196136	0.860393
_TPS[+80]SEEISPTKFPGLYR	A6H6B3;B7ZNM1;Q05C77;Q3TX60;Q3UUP9;Q3UWT5;Q3UZV5;Q62172	RalA binding protein 1;Ralbp1 protein;Ralbp1 protein (Fragment);Uncharacterized protein;Uncharacterized protein (Fragment);Uncharacterized protein (Fragment);Uncharacterized protein (Fragment);RalA-binding protein 1	1.003	0.634719	0.344973	1.06288
_DDGDEEGLLT[+80]HSEEELEHSQDTDAEDGALQ	Q3U3F6;Q64012	HnRNP-associated with lethal yellow, isoform CRA_f;RNA-binding protein Raly	0.90354	0.56841	0.0344223	0.650739
_RES[+80]VVNLENFK	Q8VDF3	Death-associated protein kinase 2	0.401785	0.795978	0.638325	0.987446
_GTVT[+80]GERQSGDGQESTEPVENK	Q8K3W3	Protein CASC3	1.06531	1.07712	0.419181	0.922355
_TALPTS[+80]GSSTGELELLAGEVPAR	Q80VP1	Epsin-1	1.36849	0.989708	0.582265	0.995507
_LVS[+80]ESASEDEDSASNGPAEILLDGLSSENPYGAR	Q8C2G3	Uncharacterized protein	2.78571	3.91392	0.67914	3.17347
_TGSTSS[+80]KEDDYESDAATIVQK	A2AN08	E3 ubiquitin-protein ligase UBR4	1.21474	1.17728	0.47365	1.19335
_T[+80]TQSLQDFPVADSEEEAEEEFQKELSQWR	Q3TTV6;Q9ERA6	Tuftelin-interacting protein 11	1.99612	1.24696	0.312116	1.59241
_VDNLTYRT[+80]SPDTLR	Q62093	Serine/arginine-rich splicing factor 2	0.964087	0.800505	0.411235	1.51455
_EDKS[+80]PSEESTTTTSPESISGSVPSSGSSGR	P54726	UV excision repair protein RAD23 homolog A	0.365264	0.38955	0.534388	0.990676
_LC[+57]PQPEEPY[+80]LSPQPEEPR	A0A0A0MQ73;Q6PDK2	Histone-lysine N-methyltransferase;Histone-lysine N-methyltransferase 2D	0.906621	0.693848	0.353575	1.4611
_FEDYLREPAPGDPGC[+57]GPEELRPPS[+80]PASPEGPDTGQKK	E9Q0A7	Oxidation resistance protein 1	1.12106	0.619362	0.305391	0.823574
_ALAT[+80]PPKLHTC[+57]EK	Q8R1G6	PDZ and LIM domain protein 2	0.283583	0.168994	0.153971	0.495051
_LSS[+80]SWESLLPEPAHPF	E9Q397;P15508	Spectrin beta chain;Spectrin beta chain, erythrocytic	0.875013	0.815914	0.240451	1.55268
_SS[+80]PDSPENTPPPTPTAPSSGSQHSGR	B0QZW4;Q8BU36;Q8BVY4;Q8BWQ2	Suppressor of Ty 3 (Fragment);Uncharacterized protein;Suppressor of Ty 3;Uncharacterized protein	0.996023	0.913035	0.540402	0.923574
_LASPSGSTS[+80]S[+80]GLEVVAPEVTSAPVSGPGILDDSATIC[+57]R	Q5EBP9;Q62318	Tripartite motif-containing 28;Transcription intermediary factor 1-beta	0.947151	0.7193	0.27693	0.83835
_KDEDC[+57]LQTPPKPPPT[+80]PPSSSLNK	A0A087WRA4;A0A087WSH9;D0QMC3	Myeloid cell nuclear differentiation antigen-like protein;Myeloid cell nuclear differentiation antigen-like protein (Fragment);Myeloid cell nuclear differentiation antigen-like protein	0.2884	0.362873	0.192749	0.579324
_RDS[+80]FDDRGPSLNPVLDYDHGSR	Q3TTX0;Q4FJT0;Q5BL18;Q6ZQ61;Q8K310	Uncharacterized protein;Matr3 protein;Matrin 3;MCG121979, isoform CRA_c (Fragment);Matrin-3	0.744515	0.357835	0.0976829	0.490394
_GVHKEGS[+80]LGDELLPLGYAEPEPQEGASAGAPSPTLELASR	A0A0R4J2B2;Q69ZA6;Q6WVG3	BTB/POZ domain-containing protein KCTD12;MKIAA1778 protein (Fragment);BTB/POZ domain-containing protein KCTD12	1.67071	1.0108	0.28211	0.789944
_SQS[+80]LPTTLLSPVR	A2AQD5;A2AQD6;Q3TEM8;Q922B9	Sperm-specific antigen 2 homolog;Sperm-specific antigen 2 homolog;Uncharacterized protein;Sperm-specific antigen 2 homolog	0.849926	0.740628	0.398994	1.663
_LIDLES[+80]PTPESQK	Q8C0T5	Signal-induced proliferation-associated 1-like protein 1	0.388202	0.339999	0.452023	0.834418
_T[+80]DSFSNTASSPDATSPTGPLPSDQHQEDSGK	Q8BYW1	Rho GTPase-activating protein 25	0.330779	0.314456	0.2945	0.39587
[truncated: 621 more rows]
